# Supplementary material for: Expression-based subtypes define pathologic response to neoadjuvant immune-checkpoint inhibitors in muscle-invasive bladder cancer
Source: Nat Commun. 2023 Apr 27;14:2126. doi: 10.1038/s41467-023-37568-9 (PMC10140274; doi:10.1038/s41467-023-37568-9)
Supplement: Supplementary file 5 — Supplementary Data 1 [file 41467_2023_37568_MOESM5_ESM.xlsx]

## Sheet: Supplementary Data 1
Supplementary Table 1: PURE01 master table (includes n=82 clustering information and a subset of clinical and molecular information).
Pre.therapy.RNAseq.file	Post.therapy.RNAseq.file	cluster.n82	heatmap.order.n82	response	PDL1.Dako	GENDER	RELAPSE
22	22p	1	1	NR	58	0	0
100		1	2	NR	0.1	0	0
25		1	3	CR	10	0	0
78	78p	1	4	PR	0	0	0
75	75p	1	5	NR	70	0	0
36	36p	1	6	NR	13	0	1
67		1	7	NR	3	0	1
21	21p	1	8	NR	0	0	1
88		1	9	CR	7	0	0
9		1	10	PR	5	0	0
82	82p	1	11	NR	9	0	0
38	38p	1	12	NR	5	0	1
76	76p	1	13	NR	8	1	0
15	15p	1	14	NR	1	0	0
32	32p	1	15	NR	0	1	1
12	12p	1	16	NR	30	1	0
40		1	17	CR	28	0	0
49	49p	1	18	NR	3	0	1
69	69p	1	19	NR	0	0	0
2		1	20	PR	25	0	0
59		1	21	CR	0	0	0
6	6p	1	22	PR	0	0	0
46	46p	1	23	NR	5	1	0
72	72p	1	24	PR	7	0	0
90		1	25	NR	10	0	1
7		1	26	NR	10	0	1
70		2	27	PR	28	0	0
73		2	28	PR	14	0	0
89		2	29	CR	27	0	0
44		2	30	CR	7	0	0
14		2	31	CR	21	0	0
97		2	32	CR	37	0	0
42		2	33	CR	10	0	0
17		2	34	NR	65	1	0
57	57p	2	35	PR	65	0	0
56	56p	2	36	PR	5	0	0
45		2	37	PR	85	0	0
43		2	38	NR	25	0	0
10		2	39	CR	48	0	0
37		2	40	CR	20	0	1
94		2	41	PR	34	0	0
99		4	42	NR	0	0	0
66		4	43	CR	87	0	0
102		4	44	PR	6	1	0
5	5p	4	45	NR	8	0	1
58	58p	4	46	PR	80	0	0
85		4	47	NR	90	0	1
86		4	48	CR	20	0	0
47	47p	4	49	NR	10	0	1
34		5	50	CR	99	1	0
54		5	51	PR	15	0	0
77	77p	5	52	NR	1	0	0
52	52p	5	53	CR	1	0	0
19		5	54	NR	30	0	0
18		5	55	NR	1	0	0
96		5	56	CR	1	0	0
33		5	57	PR	57	0	0
31		5	58	CR	95	1	0
87	87p	5	59	NR	10	0	0
65		5	60	CR	25	0	0
26		5	61	NR	80	0	0
68	68p	5	62	NR	30	0	0
53	53p	5	63	NR	0	0	1
29		3	64	CR	18	0	0
60		3	65	CR	70	0	0
64		3	66	CR	80	0	0
61		3	67	PR	5	0	0
27		3	68	CR	17	0	0
1		3	69	CR	30	0	0
24	24p	3	70	NR	52	0	0
93		3	71	CR	90	0	0
84	84p	3	72	PR	50	0	1
62	62p	3	73	PR	0	1	0
51		3	74	CR	30	1	0
50		3	75	CR	90	0	0
41	41p	3	76	PR	62	1	0
8		3	77	CR	55	0	0
63		3	78	NR	15	0	0
101		3	79	CR	95	1	0
28		3	80	NR	35	0	0
30		3	81	CR	84	1	0
80		3	82	CR	93	0	0
