# Supplementary material for: Expression-based subtypes define pathologic response to neoadjuvant immune-checkpoint inhibitors in muscle-invasive bladder cancer
Source: Nat Commun. 2023 Apr 27;14:2126. doi: 10.1038/s41467-023-37568-9 (PMC10140274; doi:10.1038/s41467-023-37568-9)
Supplement: Supplementary file 6 — Supplementary Data 2 [file 41467_2023_37568_MOESM6_ESM.xlsx]

## Sheet: Supplementary Data 2
Supplementary Table 2: This work's consensus subtypes compared to classes predicted by Lund, TCGA, cMIBC and MDA classifiers.
Lund (simpler)								Adjusted p value
	S1	S2	S4	S5	S3	Sum
Ba/Sq	2	0	0	0	7	9
GU	0	8	2	0	1	11
Mes-like	0	0	0	11	7	18
Sc/NE-like	1	0	4	3	1	9
Uro	23	7	2	0	3	35
Sum	26	15	8	14	19	82		p.adj = 1.2e-17
TCGA mRNA
	1	2	4	5	3	Sum
Basal_squamous	1	0	0	1	9	11
Luminal	18	12	4	0	0	34
Luminal-infiltrated	1	0	1	13	9	24
Luminal papillary	6	3	0	0	1	10
Neuronal	0	0	3	0	0	3
Sum	26	15	8	14	19	82		p.adj = 3.5e-17
cMIBC
	1	2	4	5	3	Sum
Ba/Sq	2	1	0	0	12	15
LumNS	11	4	2	1	0	18
LumP	13	7	1	0	1	22
LumU	0	3	2	0	0	5
NE-like	0	0	2	0	0	2
Stroma-rich	0	0	1	13	6	20
Sum	26	15	8	14	19	82		p.adj = 4.4e-17
MDA
	1	2	4	5	3	Sum
Basal	2	1	4	4	14	25
Luminal	20	13	3	0	0	36
p53-like	4	1	1	10	5	21
Sum	26	15	8	14	19	82		p.adj = 5.0e-12
