# Supplementary material for: Expression-based subtypes define pathologic response to neoadjuvant immune-checkpoint inhibitors in muscle-invasive bladder cancer
Source: Nat Commun. 2023 Apr 27;14:2126. doi: 10.1038/s41467-023-37568-9 (PMC10140274; doi:10.1038/s41467-023-37568-9)
Supplement: Supplementary file 7 — Supplementary Data 3 [file 41467_2023_37568_MOESM7_ESM.xlsx]

## Sheet: Supplementary Data 3
Supplementary Table 3: Statistical association of PURE01 pathological response (CR/PR/NR) with pre-treatment subtypes.
Classifier	Classes	p	p.adj
Baylor	2	0.19	1
CIT	7	0.86	1
consensusMIBC	6	0.25	1
Lund (10 subtypes)	10	0.7	1
Lund (5 subtypes)	5	0.67	1
MDA	3	0.12	0.93
PURE01	5	0.0095	0.076
TCGA	5	0.25	1
UNC	2	0.11	0.87
