# Supplementary material for: Expression-based subtypes define pathologic response to neoadjuvant immune-checkpoint inhibitors in muscle-invasive bladder cancer
Source: Nat Commun. 2023 Apr 27;14:2126. doi: 10.1038/s41467-023-37568-9 (PMC10140274; doi:10.1038/s41467-023-37568-9)
Supplement: Supplementary file 8 — Supplementary Data 4 [file 41467_2023_37568_MOESM8_ESM.xlsx]

## Sheet: Supplementary Data 4
Supplementary Table 4: High-scoring Hallmark gene sets for the five PURE01 n=82 subtypes. DESC=descending, identifies enriched gene sets; ASC: ascending, identifies repressed gene sets.
ID	Title	cerno	N1	AUC	cES	adj.P.Val	cluster	StoN	Gene set is
M5925	e2f targets	888.786	200	0.760611	2.22197	1.85271e-37	2	DESC	Enriched
M5926	myc targets v1	741.765	199	0.740024	1.86373	5.82384e-22	2	DESC
M5901	g2m checkpoint	841.308	196	0.731964	2.14619	1.70134e-33	2	DESC
M5928	myc targets v2	210.064	58	0.697043	1.81089	7.00932e-07	2	DESC
M5890	tnfa signaling via nfkb	730.335	193	0.690895	1.89206	2.51893e-22	2	DESC
M5930	epithelial mesenchymal transition	698.741	197	0.688777	1.77345	2.10598e-18	2	DESC
M5924	mtorc1 signaling	731.022	200	0.687643	1.82756	1.04791e-20	2	DESC
M5932	inflammatory response	668.019	190	0.685393	1.75795	2.73685e-17	2	DESC
M5950	allograft rejection	564.338	188	0.677971	1.5009	4.24303e-09	2	DESC
M5936	oxidative phosphorylation	663.862	200	0.695523	1.65966	1.06792e-13	3	DESC
M5928	myc targets v2	166.287	58	0.674346	1.43351	0.00769028	3	DESC
M5909	myogenesis	645.061	171	0.675194	1.88614	3.50051e-19	4	DESC
M5911	interferon alpha response	485.471	96	0.857701	2.5285	3.89508e-26	5	DESC
M5913	interferon gamma response	948.1	199	0.804605	2.38216	1.86424e-45	5	DESC
M5950	allograft rejection	932.547	188	0.776583	2.48018	1.99456e-47	5	DESC
M5897	il6 jak stat3 signaling	344.456	82	0.746906	2.10034	6.84591e-14	5	DESC
M5932	inflammatory response	698.172	190	0.691198	1.83729	5.41181e-20	5	DESC
M5930	epithelial mesenchymal transition	565.437	197	0.678954	1.43512	1.67501e-07	5	DESC
M5921	complement	593.738	188	0.65587	1.57909	3.6618e-11	5	DESC
M5950	allograft rejection	854.23	188	0.798325	2.27189	8.09799e-38	1	ASC	Repressed
M5930	epithelial mesenchymal transition	964.408	197	0.798121	2.44773	5.16878e-48	1	ASC
M5890	tnfa signaling via nfkb	799.499	193	0.759891	2.07124	7.73068e-30	1	ASC
M5944	angiogenesis	126.481	32	0.750238	1.97626	1.41962e-05	1	ASC
M5932	inflammatory response	784.534	190	0.746234	2.06456	3.16913e-29	1	ASC
M5897	il6 jak stat3 signaling	358.426	82	0.730693	2.18552	8.52961e-16	1	ASC
M5913	interferon gamma response	751.62	199	0.722337	1.88849	4.53803e-23	1	ASC
M5946	coagulation	431.279	113	0.721982	1.90832	2.7788e-14	1	ASC
M5921	complement	653.955	188	0.698123	1.73924	1.63739e-16	1	ASC
M5953	kras signaling up	701.636	193	0.691672	1.81771	1.02082e-19	1	ASC
M5911	interferon alpha response	300.789	96	0.672519	1.56661	2.49769e-06	1	ASC
M5896	tgf beta signaling	185.961	52	0.667191	1.78809	3.92787e-06	1	ASC
M5911	interferon alpha response	368.866	96	0.756041	1.92118	2.02146e-12	3	ASC
M5950	allograft rejection	836.515	188	0.748066	2.22477	2.29823e-35	3	ASC
M5913	interferon gamma response	773.151	199	0.739326	1.94259	6.23935e-25	3	ASC
M5897	il6 jak stat3 signaling	322.007	82	0.732707	1.96346	1.45185e-11	3	ASC
M5930	epithelial mesenchymal transition	653.768	197	0.721847	1.65931	4.37574e-14	3	ASC
M5932	inflammatory response	705.929	190	0.703113	1.85771	1.18946e-20	3	ASC
M5921	complement	620.902	188	0.661802	1.65133	2.16413e-13	3	ASC
M5925	e2f targets	1376.72	200	0.890613	3.4418	1.05968e-105	4	ASC
M5901	g2m checkpoint	1237.03	196	0.813695	3.15569	6.98507e-87	4	ASC
M5926	myc targets v1	877.442	199	0.765345	2.20463	6.35749e-37	4	ASC
M5928	myc targets v2	213.224	58	0.709845	1.83814	6.23797e-07	4	ASC
M5911	interferon alpha response	297.676	96	0.685643	1.5504	8.46689e-06	4	ASC
M5924	mtorc1 signaling	671.834	200	0.667427	1.67959	4.19507e-15	4	ASC
M5926	myc targets v1	737.615	199	0.750724	1.8533	6.14787e-21	5	ASC
M5928	myc targets v2	203.987	58	0.747048	1.75851	1.06413e-05	5	ASC
M5936	oxidative phosphorylation	713.885	200	0.730964	1.78471	1.26391e-18	5	ASC
