# Supplementary material for: Expression-based subtypes define pathologic response to neoadjuvant immune-checkpoint inhibitors in muscle-invasive bladder cancer
Source: Nat Commun. 2023 Apr 27;14:2126. doi: 10.1038/s41467-023-37568-9 (PMC10140274; doi:10.1038/s41467-023-37568-9)
Supplement: Supplementary file 9 — Supplementary Data 5 [file 41467_2023_37568_MOESM9_ESM.xlsx]

## Sheet: Supplementary Data 5
Supplementary Table 5: GLMnet classifier predictions on the ABACUS n=84 pre-treatment cohort
abacus.id	glm_pred	glm_prob_c1	glm_prob_c2	glm_prob_c3	glm_prob_c4	glm_prob_c5
s1	1	0.556664	0.426951	0.00649903	0.0089176	0.000968974
s2	2	0.173766	0.625087	0.00803242	0.0318628	0.161252
s4	5	0.00422684	0.0500247	0.0179662	0.00529642	0.922486
s7	1	0.943946	0.0447222	1.33868e-05	0.0112617	5.65421e-05
s8	1	0.876961	0.111571	0.00035629	0.0110117	9.97904e-05
s9	3	0.0085241	0.228787	0.619788	0.0259535	0.116948
s11	3	0.000108655	0.00305682	0.967687	0.00938902	0.0197585
s13	3	0.0231802	0.0208637	0.75276	0.169822	0.0333744
s14	2	0.220424	0.649073	0.0151563	0.0300916	0.0852551
s15	3	0.00119234	0.00111725	0.939234	0.00671808	0.0517385
s16	2	0.106719	0.283378	0.246314	0.228928	0.134661
s17	5	0.0319045	0.355026	0.0953098	0.0500495	0.46771
s18	5	0.338517	0.1606	0.0558987	0.0335739	0.41141
s23	1	0.685526	0.290769	0.000994953	0.0221067	0.000603396
s24	1	0.535434	0.381566	0.0213916	0.0256775	0.0359304
s25	2	0.267119	0.702989	0.00158342	0.0262418	0.00206653
s26	5	0.000106572	0.00710233	0.25792	0.00312962	0.731742
s27	3	1.08429e-05	0.000469202	0.657502	0.00438319	0.337635
s29	3	0.0042791	0.0443452	0.75039	0.12756	0.0734259
s30	1	0.758485	0.186863	0.0117597	0.0394995	0.00339356
s31	1	0.880222	0.107282	0.00118096	0.00851729	0.00279766
s32	1	0.519885	0.445821	0.0029095	0.0231165	0.00826791
s33	3	8.69109e-05	0.014055	0.733442	0.00711334	0.245303
s35	1	0.800603	0.147173	0.0143527	0.034703	0.00316821
s39	3	0.00096848	0.00148205	0.889888	0.00292196	0.104739
s41	4	0.0272736	0.00142099	0.0625467	0.906562	0.00219689
s43	1	0.640082	0.348141	0.000428014	0.0107912	0.000557537
s44	2	0.124057	0.820108	0.00438525	0.0293763	0.0220733
s46	1	0.581868	0.390784	9.56883e-05	0.0271852	6.6723e-05
s47	2	0.213059	0.749588	0.00159165	0.023547	0.0122137
s48	1	0.949785	0.0401689	1.39403e-05	0.01002	1.19869e-05
s50	3	0.0171002	0.0179523	0.599127	0.209564	0.156256
s51	5	0.0264217	0.140328	0.0729132	0.0153839	0.744953
s53	4	0.335332	0.0505783	0.0327454	0.576085	0.00525969
s54	5	0.199359	0.30294	0.0316143	0.0185679	0.447519
s55	1	0.945792	0.0246524	0.00245405	0.0200362	0.00706504
s59	3	3.64797e-05	6.81688e-05	0.938479	0.00301027	0.0584065
s62	3	0.000694386	0.0168493	0.498833	0.349107	0.134516
s65	3	0.000528104	0.0112623	0.859134	0.110842	0.0182338
s68	2	0.22	0.746003	0.00132624	0.0285128	0.004158
s69	1	0.450458	0.31795	0.0659846	0.136461	0.0291467
s70	3	0.20112	0.1071	0.438356	0.211767	0.0416566
s72	3	0.0102335	0.00164569	0.909441	0.0614513	0.0172285
s75	3	0.00683204	0.0180569	0.872266	0.0358595	0.0669854
s77	5	0.0255174	0.0287619	0.154071	0.0215705	0.770079
s79	1	0.635342	0.260956	0.0226747	0.0766802	0.00434724
s81	4	0.0390515	0.0594942	0.113039	0.773079	0.0153363
s82	2	0.318006	0.670835	0.000562184	0.00996191	0.000634655
s83	3	0.193251	0.0785589	0.352766	0.166778	0.208646
s84	1	0.647451	0.342641	2.66364e-05	0.00987123	1.00537e-05
s85	1	0.750389	0.236563	0.000282505	0.00916226	0.00360295
s86	1	0.981157	0.0185727	1.70574e-06	0.000267872	1.04162e-06
s87	3	3.94957e-06	1.30829e-05	0.992417	0.00306758	0.00449853
s88	3	0.000129846	0.000287852	0.652541	0.00274366	0.344298
s90	1	0.475476	0.0889162	0.283392	0.102379	0.0498369
s94	1	0.563165	0.0574724	0.130452	0.23393	0.0149806
s95	3	0.000110168	9.26052e-05	0.996562	0.0019911	0.00124389
s96	3	0.000294837	0.00278932	0.712422	0.00818793	0.276306
s98	3	0.000326246	0.000269835	0.960515	0.0232784	0.0156108
s102	1	0.432028	0.0334195	0.428447	0.100732	0.00537358
s103	2	0.323058	0.377495	0.00391772	0.294166	0.00136279
s104	3	7.0914e-07	0.000123984	0.988567	0.0103892	0.000918945
s105	1	0.994529	0.004637	1.27484e-05	0.000820775	8.6722e-07
s109	2	0.358115	0.489044	0.0112523	0.124531	0.0170582
s110	2	0.0188533	0.600394	0.170637	0.19385	0.0162656
s111	3	6.7142e-06	4.02892e-05	0.938539	0.00268629	0.0587273
s112	1	0.761791	0.128053	0.000468452	0.109456	0.000231396
s114	2	0.329028	0.546222	0.0367379	0.0690785	0.0189337
s115	2	0.298821	0.59119	0.0111925	0.0917924	0.00700446
s116	2	0.0539644	0.717417	0.0461369	0.139736	0.0427458
s117	2	0.0305128	0.776769	0.0194495	0.0170045	0.156264
s118	2	0.200498	0.786095	0.000165233	0.0128702	0.000371367
s119	1	0.904576	0.0924239	0.000353136	0.00256551	8.16016e-05
s124	5	0.0254	0.333692	0.100873	0.0567773	0.483258
s125	2	0.310049	0.656895	0.00180093	0.0269637	0.00429075
s127	1	0.986877	0.0125906	1.04069e-06	0.000530779	4.09466e-07
s128	1	0.929457	0.0662105	6.01199e-05	0.00422379	4.87113e-05
s130	2	0.0235945	0.966851	0.000329356	0.00624128	0.00298391
s133	3	0.0623951	0.00864319	0.733569	0.190925	0.00446852
s143	1	0.999087	0.00078581	3.5675e-07	0.000126983	2.01557e-07
s144	1	0.973999	0.0232502	0.000342674	0.00199647	0.000412187
s145	3	0.0856311	0.201848	0.529945	0.0686851	0.11389
s146	5	3.56273e-05	0.00276845	0.145096	0.00146	0.850639
s148	3	0.0057953	0.0112063	0.929137	0.0383085	0.015553
