# Supplementary material for: Expression-based subtypes define pathologic response to neoadjuvant immune-checkpoint inhibitors in muscle-invasive bladder cancer
Source: Nat Commun. 2023 Apr 27;14:2126. doi: 10.1038/s41467-023-37568-9 (PMC10140274; doi:10.1038/s41467-023-37568-9)
Supplement: Supplementary file 10 — Supplementary Data 6 [file 41467_2023_37568_MOESM10_ESM.xlsx]

## Sheet: Supplementary Data 6
Supplementary Table 6: High-scoring Hallmark gene sets in the ABACUS n=84 cohort's five predicted PURE01 subtypes.
ID	Title	cerno	N1	AUC	cES	adj.P.Val	cluster	StoN	Gene set is
M5925	e2f targets	888.8	200	0.76	2.22	1.9e-37	2	DESC	Enriched
M5926	myc targets v1	741.8	199	0.74	1.86	5.8e-22	2	DESC
M5901	g2m checkpoint	841.3	196	0.73	2.15	1.7e-33	2	DESC
M5928	myc targets v2	210.1	58	0.7	1.81	7e-07	2	DESC
M5890	tnfa signaling via nfkb	730.3	193	0.69	1.89	2.5e-22	2	DESC
M5930	epithelial mesenchymal transition	698.7	197	0.69	1.77	2.1e-18	2	DESC
M5924	mtorc1 signaling	731	200	0.69	1.83	1e-20	2	DESC
M5932	inflammatory response	668	190	0.69	1.76	2.7e-17	2	DESC
M5950	allograft rejection	564.3	188	0.68	1.5	4.2e-09	2	DESC
M5936	oxidative phosphorylation	663.9	200	0.7	1.66	1.1e-13	3	DESC
M5928	myc targets v2	166.3	58	0.67	1.43	0.0077	3	DESC
M5909	myogenesis	645.1	171	0.68	1.89	3.5e-19	4	DESC
M5911	interferon alpha response	485.5	96	0.86	2.53	3.9e-26	5	DESC
M5913	interferon gamma response	948.1	199	0.8	2.38	1.9e-45	5	DESC
M5950	allograft rejection	932.5	188	0.78	2.48	2e-47	5	DESC
M5897	il6 jak stat3 signaling	344.5	82	0.75	2.1	6.8e-14	5	DESC
M5932	inflammatory response	698.2	190	0.69	1.84	5.4e-20	5	DESC
M5930	epithelial mesenchymal transition	565.4	197	0.68	1.44	1.7e-07	5	DESC
M5921	complement	593.7	188	0.66	1.58	3.7e-11	5	DESC
M5950	allograft rejection	854.2	188	0.8	2.27	8.1e-38	1	ASC	Repressed
M5930	epithelial mesenchymal transition	964.4	197	0.8	2.45	5.2e-48	1	ASC
M5890	tnfa signaling via nfkb	799.5	193	0.76	2.07	7.7e-30	1	ASC
M5944	angiogenesis	126.5	32	0.75	1.98	1.4e-05	1	ASC
M5932	inflammatory response	784.5	190	0.75	2.06	3.2e-29	1	ASC
M5897	il6 jak stat3 signaling	358.4	82	0.73	2.19	8.5e-16	1	ASC
M5913	interferon gamma response	751.6	199	0.72	1.89	4.5e-23	1	ASC
M5946	coagulation	431.3	113	0.72	1.91	2.8e-14	1	ASC
M5921	complement	654	188	0.7	1.74	1.6e-16	1	ASC
M5953	kras signaling up	701.6	193	0.69	1.82	1e-19	1	ASC
M5911	interferon alpha response	300.8	96	0.67	1.57	2.5e-06	1	ASC
M5896	tgf beta signaling	186	52	0.67	1.79	3.9e-06	1	ASC
M5911	interferon alpha response	368.9	96	0.76	1.92	2e-12	3	ASC
M5950	allograft rejection	836.5	188	0.75	2.22	2.3e-35	3	ASC
M5913	interferon gamma response	773.2	199	0.74	1.94	6.2e-25	3	ASC
M5897	il6 jak stat3 signaling	322	82	0.73	1.96	1.5e-11	3	ASC
M5930	epithelial mesenchymal transition	653.8	197	0.72	1.66	4.4e-14	3	ASC
M5932	inflammatory response	705.9	190	0.7	1.86	1.2e-20	3	ASC
M5921	complement	620.9	188	0.66	1.65	2.2e-13	3	ASC
M5925	e2f targets	1376.7	200	0.89	3.44	1.1e-105	4	ASC
M5901	g2m checkpoint	1237	196	0.81	3.16	7e-87	4	ASC
M5926	myc targets v1	877.4	199	0.77	2.2	6.4e-37	4	ASC
M5928	myc targets v2	213.2	58	0.71	1.84	6.2e-07	4	ASC
M5911	interferon alpha response	297.7	96	0.69	1.55	8.5e-06	4	ASC
M5924	mtorc1 signaling	671.8	200	0.67	1.68	4.2e-15	4	ASC
M5926	myc targets v1	737.6	199	0.75	1.85	6.1e-21	5	ASC
M5928	myc targets v2	204	58	0.75	1.76	1.1e-05	5	ASC
M5936	oxidative phosphorylation	713.9	200	0.73	1.78	1.3e-18	5	ASC
