# Supplementary material for: Expression-based subtypes define pathologic response to neoadjuvant immune-checkpoint inhibitors in muscle-invasive bladder cancer
Source: Nat Commun. 2023 Apr 27;14:2126. doi: 10.1038/s41467-023-37568-9 (PMC10140274; doi:10.1038/s41467-023-37568-9)
Supplement: Supplementary file 11 — Supplementary Data 7 [file 41467_2023_37568_MOESM11_ESM.xlsx]

## Sheet: Supplementary Data 7
Supplementary Table 7: ESTIMATE results for PURE01 n=82 clusters
Sample.ID	StromalScore	ImmuneScore	ESTIMATEScore	TumorPurity	cluster.n82	heatmap.order.n82
22	-651.312	1016.45	365.14	0.790859	1	1
100	-356.121	1406.3	1050.18	0.725427	1	2
25	-941.573	58.0721	-883.501	0.889156	1	3
78	-422.856	253.526	-169.331	0.836391	1	4
75	-1103.36	-590.094	-1693.46	0.937156	1	5
36	-700.921	-441.365	-1142.29	0.905893	1	6
67	-1548.76	-450.298	-1999.06	0.95186	1	7
21	-213.926	347.787	133.861	0.811176	1	8
88	-1027.14	77.6119	-949.526	0.893549	1	9
9	-1513.96	-313.589	-1827.55	0.943842	1	10
82	-1440.02	-142.612	-1582.64	0.931357	1	11
38	-382.364	-103.85	-486.213	0.860973	1	12
76	-421.898	-91.1964	-513.095	0.862973	1	13
15	-2060.9	-963.138	-3024.04	0.987052	1	14
32	-921.783	-215.992	-1137.77	0.905612	1	15
12	-1205.46	-72.6109	-1278.07	0.914153	1	16
40	-1199.57	-593.891	-1793.46	0.942177	1	17
49	-1365.8	-383.551	-1749.35	0.939987	1	18
69	-1704.03	-1079.78	-2783.81	0.980784	1	19
2	-77.4212	628.797	551.376	0.773835	1	20
59	-881.222	-346.309	-1227.53	0.911121	1	21
6	95.3101	933.176	1028.49	0.727615	1	22
46	-358.757	-573.718	-932.475	0.892422	1	23
72	-1343.3	-343.427	-1686.73	0.936811	1	24
90	-830.655	-449.379	-1280.03	0.91427	1	25
7	-1394.36	-52.6001	-1446.96	0.923921	1	26
70	179.226	2062.79	2242.02	0.594551	2	27
73	-767.64	70.2223	-697.418	0.876326	2	28
89	-762.64	623.241	-139.399	0.833974	2	29
44	-377.447	932.063	554.616	0.773534	2	30
14	-860.086	1251.04	390.954	0.788534	2	31
97	-826.337	566.33	-260.007	0.843612	2	32
42	-1711.37	-114.412	-1825.78	0.943756	2	33
17	-377.433	820.361	442.928	0.783819	2	34
57	-947.44	329.693	-617.746	0.870633	2	35
56	-456.8	781.383	324.583	0.794488	2	36
45	-106.469	1251.4	1144.94	0.715784	2	37
43	-726.21	119.379	-606.831	0.869843	2	38
10	-561.499	162.03	-399.469	0.854427	2	39
37	-1423.87	291.552	-1132.32	0.905272	2	40
94	-876.414	915.018	38.6047	0.819273	2	41
99	252.674	852.992	1105.67	0.719797	4	42
66	337.479	1328.45	1665.93	0.660339	4	43
102	-1107.59	-754.251	-1861.84	0.945493	4	44
5	-1370.48	-902.35	-2272.83	0.963407	4	45
58	-614.164	-406.323	-1020.49	0.898177	4	46
85	-1228.76	-111.1	-1339.86	0.917793	4	47
86	-777.253	-557.229	-1334.48	0.917479	4	48
47	-1101.09	-1477.37	-2578.46	0.974458	4	49
34	52.1862	1114.36	1166.55	0.713565	5	50
54	-414.646	373.627	-41.0188	0.825919	5	51
77	879.884	1094.18	1974.07	0.625708	5	52
52	494.441	480.278	974.719	0.733007	5	53
19	454.764	2490.8	2945.56	0.508494	5	54
18	997.4	1895.13	2892.53	0.515181	5	55
96	930.033	2193.18	3123.21	0.48587	5	56
33	647.056	1774	2421.06	0.573217	5	57
31	1021.73	3022.04	4043.77	0.363694	5	58
87	1230.64	2616.69	3847.33	0.390399	5	59
65	188.368	2382.39	2570.76	0.555073	5	60
26	346.131	1785.05	2131.18	0.607554	5	61
68	899.089	1315.46	2214.55	0.597788	5	62
53	-369.064	1250.94	881.877	0.742209	5	63
29	-227.08	512.541	285.46	0.797962	3	64
60	-981.742	1258.5	276.762	0.798731	3	65
64	-308.795	1635.32	1326.52	0.696918	3	66
61	-571.157	91.4391	-479.718	0.860488	3	67
27	196.2	1277.87	1474.07	0.681224	3	68
1	206.623	1595.61	1802.23	0.645183	3	69
24	1097.28	1982	3079.28	0.491496	3	70
93	118.013	645.414	763.426	0.753748	3	71
84	792.551	805.573	1598.12	0.667781	3	72
62	319.14	589.412	908.552	0.739579	3	73
51	187.74	1376.88	1564.62	0.671433	3	74
50	949.005	1570.67	2519.68	0.561295	3	75
41	989.196	1854.65	2843.84	0.521294	3	76
8	154.363	445.144	599.507	0.769341	3	77
63	148.773	488.58	637.354	0.76578	3	78
101	767.006	3019.27	3786.28	0.398635	3	79
28	-384.33	854.215	469.885	0.781356	3	80
30	-241.284	1523.69	1282.41	0.701548	3	81
80	326.059	1632.52	1958.58	0.62748	3	82
