# Supplementary material for: Expression-based subtypes define pathologic response to neoadjuvant immune-checkpoint inhibitors in muscle-invasive bladder cancer
Source: Nat Commun. 2023 Apr 27;14:2126. doi: 10.1038/s41467-023-37568-9 (PMC10140274; doi:10.1038/s41467-023-37568-9)
Supplement: Supplementary file 12 — Supplementary Data 8 [file 41467_2023_37568_MOESM12_ESM.xlsx]

## Sheet: Supplementary Data 8
Supplementary Table 8: MCPcounter results for PURE01 n=82 clusters
id	cluster.n82	heatmap.order.n82	T cells	CD8 T cells	Cytotoxic lymphocytes	B lineage	NK cells	Monocytic lineage	Myeloid dendritic cells	Neutrophils	Endothelial cells	Fibroblasts
22	1	1	5.45212	1.32119	2.23341	10.6993	0.136723	14.7431	2.10772	10.7711	8.39366	39.3644
100	1	2	6.83965	0.604396	1.29978	10.4658	0.205955	10.8269	3.66858	9.67805	7.17272	79.4057
25	1	3	3.86125	0.666004	1.70865	2.96732	0.271649	6.42823	2.1411	8.95097	6.68714	46.4643
78	1	4	5.12831	0.967358	0.916751	6.16831	0.108794	6.41091	2.58369	6.47396	5.05016	136.269
75	1	5	1.48327	0.155739	0.326497	0.971971	0.0364156	6.2155	1.53756	6.73878	5.14198	74.9493
36	1	6	10.7604	0.152566	0.246834	1.47288	0.19263	4.68223	0.560014	9.20099	5.61753	172.616
67	1	7	3.17557	1.0101	0.429843	0.769235	0.0208255	9.24295	1.03791	5.61049	3.55113	23.4434
21	1	8	5.34038	0.171345	1.2875	4.4889	0.134858	9.29965	1.7232	7.40883	6.32543	236.541
88	1	9	3.85768	2.3823	0.949782	1.9086	0.146205	11.2318	2.04355	10.4884	5.50014	48.1641
9	1	10	5.34847	0.741305	0.775212	2.54349	0.15357	4.4984	1.20123	6.46346	5.7691	61.5408
82	1	11	9.01007	1.1147	0.993039	2.90473	0.125128	6.94624	1.01787	6.1715	4.94714	29.1678
38	1	12	2.84896	2.89407	0.300503	1.52397	0.0782502	10.3042	2.03858	8.97907	4.84174	154.993
76	1	13	4.36625	0.223283	0.306975	1.49168	0.160305	8.32454	1.81916	11.7073	7.90114	270.212
15	1	14	4.2879	0.77906	0.171888	1.45242	0.0752626	2.23455	0.802532	6.76644	3.41772	14.4222
32	1	15	4.73249	0.508917	0.365029	0.766295	0.075413	3.76803	1.17235	5.20616	4.3462	137.927
12	1	16	2.6558	1.52913	0.879592	1.89713	0.0880233	7.51048	0.588528	9.12651	5.54171	28.6662
40	1	17	3.93449	0.379172	0.649736	0.907525	0.0949493	3.96611	0.915913	8.03461	9.10299	74.1574
49	1	18	10.5191	0.337773	0.629672	2.52575	0.0597001	5.85463	1.21458	10.023	6.20186	57.9332
69	1	19	8.74895	0.678716	0.254005	0.177164	0.0374768	5.38196	1.21725	7.59205	4.59107	16.9473
2	1	20	4.46719	0.894929	1.15856	5.67399	0.115112	8.58777	2.30326	8.61778	5.48236	156.113
59	1	21	5.38997	0.89703	0.844548	2.39728	0.110801	2.95303	1.35863	9.82331	4.6238	165.335
6	1	22	16.3424	0.910958	2.38496	5.21776	0.294996	11.8568	1.71313	10.0472	10.1177	345.727
46	1	23	2.28221	0	0.397779	1.08955	0.0639814	3.89585	1.23437	12.3499	5.78772	234.903
72	1	24	5.15956	0.19615	0.677601	0.936436	0.0544579	8.37062	0.853319	13.7627	4.72224	79.024
90	1	25	2.68621	1.67177	0.90554	1.68332	0.0700786	18.3997	0.894057	5.72399	5.21032	117.041
7	1	26	4.30508	0.645135	1.43977	2.42299	0.0964611	6.34621	2.08401	7.68575	3.77417	52.2288
70	2	27	8.27793	4.00898	6.80555	6.09629	0.665061	20.7577	2.56724	7.64631	4.93134	90.9556
73	2	28	12.9472	0	0.586942	2.95028	0.225295	6.24923	2.20989	7.4983	5.29076	52.0524
89	2	29	4.48075	1.02868	3.22164	2.50363	0.456265	15.3765	1.14451	7.63828	4.26311	78.6162
44	2	30	4.72701	3.34669	3.13458	4.30111	0.385215	8.77843	1.79105	7.96092	5.48957	229.452
14	2	31	4.44416	4.46919	4.06722	7.94026	0.676442	13.5548	1.62654	6.79609	3.96067	36.1009
97	2	32	4.49941	0.985165	3.30049	3.96514	0.0367865	7.62845	2.55663	9.98075	3.15679	114.877
42	2	33	3.12286	0.563626	0.632564	1.63837	0.0834369	11.0451	0.329189	9.16583	4.12886	30.0786
17	2	34	4.25991	2.176	1.87763	3.39177	0.311977	10.6731	1.22837	7.73142	4.30842	211.072
57	2	35	18.1082	1.41818	1.74454	2.74332	0.119369	6.41835	1.34474	6.30915	3.56714	62.8856
56	2	36	4.0355	0.921916	1.05892	3.1916	0.172323	9.14065	2.74225	11.2222	6.74558	110.94
45	2	37	5.32803	0.955144	2.22609	10.2013	0.42123	15.644	2.00721	11.4436	6.34751	108.251
43	2	38	3.23969	0.360825	0.855913	5.66084	0.198218	7.8384	1.36283	8.10862	5.80974	75.3378
10	2	39	6.2626	1.18605	1.16137	4.11224	0.15428	9.98308	1.37137	8.12843	6.14245	118.396
37	2	40	5.30903	2.65734	3.09703	3.90646	0.142855	7.09541	1.16939	7.04453	4.48747	47.5652
94	2	41	6.90935	2.11684	2.46541	6.76637	0.438349	9.95078	2.03595	9.29141	4.64421	84.9928
99	4	42	5.12467	0.847301	1.31237	4.59603	0.162956	8.36802	2.32255	6.71477	5.27465	278.054
66	4	43	3.46491	1.93095	4.41789	3.24864	0.442262	19.8522	2.09226	6.79255	7.21742	182.694
102	4	44	6.99628	0.278108	0.412976	0.75183	0.182158	4.51112	0.454181	4.68126	6.08091	45.4662
5	4	45	0.463307	0.092276	0.406003	0.390092	0.0264557	3.71202	0.578115	7.50536	4.11674	63.6051
58	4	46	1.12055	0.48345	0.293586	1.38579	1.03276	13.2761	0.350711	7.75835	11.1964	103.854
85	4	47	2.81413	5.31001	1.42398	1.32817	0.342437	7.71628	0.990602	5.85451	4.71628	26.6793
86	4	48	4.42982	53.063	1.15142	0.555787	0.101867	5.38986	0.562537	4.56293	4.09109	83.1032
47	4	49	1.49848	0.728449	1.38986	0.538066	0.0728157	2.26664	0.390693	4.98974	4.22724	87.7358
34	5	50	6.24517	1.71717	2.94729	3.12506	0.469529	17.7408	2.30486	6.16171	4.21517	394.64
54	5	51	3.48617	1.85879	2.9292	4.0933	0.389221	7.40168	2.62679	8.06774	5.02259	137.432
77	5	52	6.27706	0.860538	1.51717	7.63831	0.2836	13.6133	3.30902	5.54538	5.78493	489.127
52	5	53	3.72617	1.2026	0.70878	4.44708	0.178444	9.7634	3.36737	6.23324	6.94992	389.476
19	5	54	15.159	3.26151	3.46254	9.30724	0.562689	22.658	5.69877	8.27869	7.18889	333.077
18	5	55	6.10491	2.27376	3.40183	17.5282	0.327881	17.6885	5.27674	11.1257	11.4039	339.055
96	5	56	7.7619	2.2927	2.25027	39.2918	0.265549	21.7132	5.70539	5.97727	5.05592	234.139
33	5	57	5.42704	2.81705	2.92626	6.94304	0.233662	17.3599	3.15136	6.78231	6.11488	224.938
31	5	58	13.4395	8.29515	16.0757	35.2269	1.29705	27.4383	8.26934	4.7233	5.14692	506.318
87	5	59	9.30393	7.21172	8.18675	12.8822	0.764071	21.5113	4.86063	7.19145	6.73171	373.911
65	5	60	7.59759	7.76663	7.74665	11.063	0.955424	33.7532	2.92743	8.01924	3.10113	79.7209
26	5	61	5.0463	5.12842	5.65043	3.49603	0.7393	21.7373	2.81496	4.57491	5.35861	177.175
68	5	62	7.74224	1.6096	1.72366	1.96842	0.316562	15.9527	5.04506	6.22311	6.81967	496.433
53	5	63	5.18008	2.78957	2.43351	15.0777	0.332028	13.0178	2.42206	8.05516	4.76285	107.606
29	3	64	5.61906	2.00322	1.69102	3.21288	0.302315	15.5358	1.66685	8.15859	4.99816	227.76
60	3	65	6.80654	3.15973	7.14199	2.80654	0.642139	8.98775	2.09635	4.1832	3.31014	39.4422
64	3	66	9.86661	1.0483	3.22237	1.98342	0.298337	14.1786	2.86096	19.7234	4.41011	99.2024
61	3	67	1.99313	0.0556683	1.4689	1.56905	0.0331842	18.0866	1.15365	13.1634	3.73055	121.845
27	3	68	5.91857	1.82541	2.57403	11.2232	0.475735	13.6614	2.36185	6.87354	5.83111	157.042
1	3	69	5.33472	1.34258	3.14595	5.4322	0.638443	19.214	2.56446	6.02829	4.47189	223.584
24	3	70	5.52222	1.23328	2.24662	11.4083	0.404969	21.1828	4.25202	7.72357	6.14955	485.529
93	3	71	1.88023	0.514652	0.912849	1.38796	0.115619	9.28065	3.89454	12.9169	4.68685	226.285
84	3	72	3.17577	0.300133	1.3465	5.35618	0.110948	8.41147	1.65981	7.74683	5.75594	677.249
62	3	73	2.4275	0.916343	1.00563	2.1654	0.175493	13.9081	2.7553	23.2854	7.43378	157.567
51	3	74	4.33907	1.06613	2.69206	6.88559	0.383056	11.3415	2.74935	8.99422	6.48973	211.132
50	3	75	4.02875	1.65847	2.59751	3.72086	0.390315	14.5972	2.68898	8.53821	5.83582	378.138
41	3	76	5.07659	0.812826	2.8904	5.23468	0.139115	21.7644	5.49867	7.48721	7.62347	529.247
8	3	77	4.27801	0.920745	1.41303	2.41834	0.313476	13.606	2.00891	10.6604	6.78817	283.835
63	3	78	2.71399	0.557474	1.54742	0.661925	0.193368	9.34797	1.58539	6.07296	5.91344	532.062
101	3	79	8.77694	15.8989	20.7307	1.39073	0.951168	38.7915	6.97315	5.89704	4.2907	181.847
28	3	80	4.92059	2.02506	3.22408	2.11946	0.288589	11.1841	1.34986	9.06489	3.83857	192.118
30	3	81	3.61262	1.88311	8.43955	0.686725	0.667098	17.7216	1.45887	8.14736	3.61772	91.6872
80	3	82	3.93278	4.14659	7.35499	1.83279	0.637081	16.2595	2.22887	8.29192	3.41477	194.268
