# Supplementary material for: Expression-based subtypes define pathologic response to neoadjuvant immune-checkpoint inhibitors in muscle-invasive bladder cancer
Source: Nat Commun. 2023 Apr 27;14:2126. doi: 10.1038/s41467-023-37568-9 (PMC10140274; doi:10.1038/s41467-023-37568-9)
Supplement: Supplementary file 13 — Supplementary Data 9 [file 41467_2023_37568_MOESM13_ESM.xlsx]

## Sheet: Supplementary Data 9
Supplementary Table 9: PURE01: n=27 matched pre/post sample pairs
id	cluster.n82	heatmap.order.n82	id.POST	cluster.n113	heatmap.order.n113
78	1	4	78p	6	101
75	1	5	75p	7	104
36	1	6	36p	6	89
21	1	8	21p	5	48
82	1	11	82p	7	103
38	1	12	38p	6	95
76	1	13	76p	6	96
32	1	15	32p	6	90
12	1	16	12p	2	77
49	1	18	49p	6	94
69	1	19	69p	7	106
6	1	22	6p	7	112
46	1	23	46p	3	4
72	1	24	72p	7	105
57	2	35	57p	6	86
56	2	36	56p	6	99
5	4	45	5p	6	91
58	4	46	58p	6	97
47	4	49	47p	7	110
77	5	52	77p	6	98
52	5	53	52p	7	113
87	5	59	87p	2	82
68	5	62	68p	7	108
53	5	63	53p	4	64
24	3	70	24p	2	81
84	3	72	84p	7	111
62	3	73	62p	7	109
