# Supplementary material for: Expression-based subtypes define pathologic response to neoadjuvant immune-checkpoint inhibitors in muscle-invasive bladder cancer
Source: Nat Commun. 2023 Apr 27;14:2126. doi: 10.1038/s41467-023-37568-9 (PMC10140274; doi:10.1038/s41467-023-37568-9)
Supplement: Supplementary file 14 — Supplementary Data 10 [file 41467_2023_37568_MOESM14_ESM.xlsx]

## Sheet: Supplementary Data 10
Supplementary Table 10: Consensus clusters for the PURE01 n=113 pre+post-treatment cohort
id	cluster.n113	heatmap.order.n113
5	3	1
86	3	2
47	3	3
46p	3	4
85	3	5
58	3	6
99	3	7
102	3	8
100	1	9
22	1	10
88	1	11
78	1	12
36	1	13
75	1	14
67	1	15
64	1	16
46	1	17
90	1	18
25	1	19
61	1	20
82	1	21
21	1	22
72	1	23
40	1	24
32	1	25
2	1	26
69	1	27
12	1	28
49	1	29
15	1	30
38	1	31
59	1	32
7	1	33
6	1	34
76	1	35
9	1	36
8	5	37
70	5	38
57	5	39
37	5	40
10	5	41
56	5	42
54	5	43
45	5	44
43	5	45
60	5	46
73	5	47
21p	5	48
89	5	49
14	5	50
44	5	51
94	5	52
42	5	53
97	5	54
17	5	55
74p	4	56
1	4	57
26	4	58
65	4	59
29	4	60
63	4	61
66	4	62
34	4	63
53p	4	64
28	4	65
101	4	66
30	4	67
80	4	68
84	2	69
27	2	70
41	2	71
50	2	72
24	2	73
77	2	74
68	2	75
53	2	76
12p	2	77
96	2	78
33	2	79
19	2	80
24p	2	81
87p	2	82
87	2	83
31	2	84
93	6	85
57p	6	86
83p	6	87
39p	6	88
36p	6	89
32p	6	90
5p	6	91
18	6	92
52	6	93
49p	6	94
38p	6	95
76p	6	96
58p	6	97
77p	6	98
56p	6	99
71p	6	100
78p	6	101
51	7	102
82p	7	103
75p	7	104
72p	7	105
69p	7	106
62	7	107
68p	7	108
62p	7	109
47p	7	110
84p	7	111
6p	7	112
52p	7	113
