# Supplementary material for: Expression-based subtypes define pathologic response to neoadjuvant immune-checkpoint inhibitors in muscle-invasive bladder cancer
Source: Nat Commun. 2023 Apr 27;14:2126. doi: 10.1038/s41467-023-37568-9 (PMC10140274; doi:10.1038/s41467-023-37568-9)
Supplement: Supplementary file 15 — Supplementary Data 11 [file 41467_2023_37568_MOESM15_ESM.xlsx]

## Sheet: Supplementary Data 11
Supplementary Table 11: Matched pre-post-treatment sample pairs in n=113 consensus clusters.
	Pre+post-treatment (n=113) subtypes							Matched pairs
Pre-treatment (n=82) subtype	S3	S1	S5	S4	S2	S6	S7	n	%
S1	1	0	1	0	1	6	5	14	52
S2	0	0	0	0	0	2	0	2	7
S4	0	0	0	0	0	2	1	3	11
S5	0	0	0	1	1	1	2	5	19
S3	0	0	0	0	1	0	2	3	11
Sum	1	0	1	1	3	11	10	27	100
