# Supplementary material for: Expression-based subtypes define pathologic response to neoadjuvant immune-checkpoint inhibitors in muscle-invasive bladder cancer
Source: Nat Commun. 2023 Apr 27;14:2126. doi: 10.1038/s41467-023-37568-9 (PMC10140274; doi:10.1038/s41467-023-37568-9)
Supplement: Supplementary file 16 — Supplementary Data 12 [file 41467_2023_37568_MOESM16_ESM.xlsx]

## Sheet: Supplementary Data 12
Supplementary Table 12: Subtype calls for the PURE01 n=113 cohort's S6 and S7 by Lund, TCGA, consensusMIBC, and MDA classifiers
Lund (simpler)
	S6	S7	Sum
Ba/Sq	1	2	12
GU	0	0	13
Mes-like	11	6	28
Sc/NE-like	1	0	10
Uro	2	4	48
Uro-Inf	2	0	2
Sum	17	12	113
TCGA mRNA
	S6	S7	Sum
Basal_squamous	0	0	11
Luminal	1	1	37
Luminal_infiltrated	16	11	51
Luminal_papillary	0	0	10
Neuronal	0	0	4
Sum	17	12	113
cMIBC
	S6	S7	Sum
Ba/Sq	1	0	16
LumNS	1	1	21
LumP	0	0	22
LumU	0	0	5
NE-like	0	0	3
Stroma-rich	15	11	46
Sum	17	12	113
MDA
	S6	S7	Sum
Basal	3	4	32
Luminal	1	1	47
p53-like	13	7	34
Sum	17	12	113
