# Supplementary material for: Expression-based subtypes define pathologic response to neoadjuvant immune-checkpoint inhibitors in muscle-invasive bladder cancer
Source: Nat Commun. 2023 Apr 27;14:2126. doi: 10.1038/s41467-023-37568-9 (PMC10140274; doi:10.1038/s41467-023-37568-9)
Supplement: Supplementary file 17 — Supplementary Data 13 [file 41467_2023_37568_MOESM17_ESM.xlsx]

## Sheet: Supplementary Data 13
Supplementary Table 13: Tumor areas in post-treatment PURE01 samples.
Post therapy. tumor ID	Total tumor area
5p	242.109
32p	26.3968
36p	81.221
38p	44.4731
49p	193.435
56p	16.1066
57p	17.0649
58p	16.2083
76p	18.7388
77p	84.0088
78p	17.0845
6p	40.6893
47p	152.15
52p	40.5081
62p	40.2081
68p	8.3228
69p	10.7996
72p	50.7824
75p	116.872
84p	32.3696
12p	37.0125
87p	2.999
46p	87.422
53p	37.0655
21p	82.4334
