# Supplementary material for: Expression-based subtypes define pathologic response to neoadjuvant immune-checkpoint inhibitors in muscle-invasive bladder cancer
Source: Nat Commun. 2023 Apr 27;14:2126. doi: 10.1038/s41467-023-37568-9 (PMC10140274; doi:10.1038/s41467-023-37568-9)
Supplement: Supplementary file 18 — Supplementary Data 14 [file 41467_2023_37568_MOESM18_ESM.xlsx]

## Sheet: Supplementary Data 14
Supplementary Table 14: ESTIMATE results for PURE01 n=113 clusters
id	StromalScore	ImmuneScore	ESTIMATEScore	TumorPurity	cluster.n113	heatmap.order.n113
5	-1370.48	-902.35	-2272.83	0.963407	3	1
86	-777.253	-557.229	-1334.48	0.917479	3	2
47	-1101.09	-1477.37	-2578.46	0.974458	3	3
46p	-1556.35	-997.992	-2554.34	0.973657	3	4
85	-1228.76	-111.1	-1339.86	0.917793	3	5
58	-614.164	-406.323	-1020.49	0.898177	3	6
99	252.674	852.992	1105.67	0.719797	3	7
102	-1107.59	-754.251	-1861.84	0.945493	3	8
100	-356.121	1406.3	1050.18	0.725427	1	9
22	-651.312	1016.45	365.14	0.790859	1	10
88	-1027.14	77.6119	-949.526	0.893549	1	11
78	-422.856	253.526	-169.331	0.836391	1	12
36	-700.921	-441.365	-1142.29	0.905893	1	13
75	-1103.36	-590.094	-1693.46	0.937156	1	14
67	-1548.76	-450.298	-1999.06	0.95186	1	15
64	-308.795	1635.32	1326.52	0.696918	1	16
46	-358.757	-573.718	-932.475	0.892422	1	17
90	-830.655	-449.379	-1280.03	0.91427	1	18
25	-941.573	58.0721	-883.501	0.889156	1	19
61	-571.157	91.4391	-479.718	0.860488	1	20
82	-1440.02	-142.612	-1582.64	0.931357	1	21
21	-213.926	347.787	133.861	0.811176	1	22
72	-1343.3	-343.427	-1686.73	0.936811	1	23
40	-1199.57	-593.891	-1793.46	0.942177	1	24
32	-921.783	-215.992	-1137.77	0.905612	1	25
2	-77.4212	628.797	551.376	0.773835	1	26
69	-1704.03	-1079.78	-2783.81	0.980784	1	27
12	-1205.46	-72.6109	-1278.07	0.914153	1	28
49	-1365.8	-383.551	-1749.35	0.939987	1	29
15	-2060.9	-963.138	-3024.04	0.987052	1	30
38	-382.364	-103.85	-486.213	0.860973	1	31
59	-881.222	-346.309	-1227.53	0.911121	1	32
7	-1394.36	-52.6001	-1446.96	0.923921	1	33
6	95.3101	933.176	1028.49	0.727615	1	34
76	-421.898	-91.1964	-513.095	0.862973	1	35
9	-1513.96	-313.589	-1827.55	0.943842	1	36
8	154.363	445.144	599.507	0.769341	5	37
70	179.226	2062.79	2242.02	0.594551	5	38
57	-947.44	329.693	-617.746	0.870633	5	39
37	-1423.87	291.552	-1132.32	0.905272	5	40
10	-561.499	162.03	-399.469	0.854427	5	41
56	-456.8	781.383	324.583	0.794488	5	42
54	-414.646	373.627	-41.0188	0.825919	5	43
45	-106.469	1251.4	1144.94	0.715784	5	44
43	-726.21	119.379	-606.831	0.869843	5	45
60	-981.742	1258.5	276.762	0.798731	5	46
73	-767.64	70.2223	-697.418	0.876326	5	47
21p	150.924	509.475	660.399	0.7636	5	48
89	-762.64	623.241	-139.399	0.833974	5	49
14	-860.086	1251.04	390.954	0.788534	5	50
44	-377.447	932.063	554.616	0.773534	5	51
94	-876.414	915.018	38.6047	0.819273	5	52
42	-1711.37	-114.412	-1825.78	0.943756	5	53
97	-826.337	566.33	-260.007	0.843612	5	54
17	-377.433	820.361	442.928	0.783819	5	55
74p	-230.791	1083.15	852.36	0.745105	4	56
1	206.623	1595.61	1802.23	0.645183	4	57
26	346.131	1785.05	2131.18	0.607554	4	58
65	188.368	2382.39	2570.76	0.555073	4	59
29	-227.08	512.541	285.46	0.797962	4	60
63	148.773	488.58	637.354	0.76578	4	61
66	337.479	1328.45	1665.93	0.660339	4	62
34	52.1862	1114.36	1166.55	0.713565	4	63
53p	130.255	1433.07	1563.32	0.671575	4	64
28	-384.33	854.215	469.885	0.781356	4	65
101	767.006	3019.27	3786.28	0.398635	4	66
30	-241.284	1523.69	1282.41	0.701548	4	67
80	326.059	1632.52	1958.58	0.62748	4	68
84	792.551	805.573	1598.12	0.667781	2	69
27	196.2	1277.87	1474.07	0.681224	2	70
41	989.196	1854.65	2843.84	0.521294	2	71
50	949.005	1570.67	2519.68	0.561295	2	72
24	1097.28	1982	3079.28	0.491496	2	73
77	879.884	1094.18	1974.07	0.625708	2	74
68	899.089	1315.46	2214.55	0.597788	2	75
53	-369.064	1250.94	881.877	0.742209	2	76
12p	1017.7	1769.68	2787.38	0.528348	2	77
96	930.033	2193.18	3123.21	0.48587	2	78
33	647.056	1774	2421.06	0.573217	2	79
19	454.764	2490.8	2945.56	0.508494	2	80
24p	888.641	2616.88	3505.52	0.436081	2	81
87p	1328.19	3062.01	4390.19	0.315876	2	82
87	1230.64	2616.69	3847.33	0.390399	2	83
31	1021.73	3022.04	4043.77	0.363694	2	84
93	118.013	645.414	763.426	0.753748	6	85
57p	521.304	1463.34	1984.65	0.624496	6	86
83p	430.926	2149.13	2580.05	0.553938	6	87
39p	247.363	1128.52	1375.88	0.691704	6	88
36p	1181.04	833.982	2015.02	0.621007	6	89
32p	1543.8	1712.67	3256.47	0.468681	6	90
5p	489.017	-36.2578	452.76	0.782922	6	91
18	997.4	1895.13	2892.53	0.515181	6	92
52	494.441	480.278	974.719	0.733007	6	93
49p	1526.94	813.891	2340.83	0.582826	6	94
38p	803.878	544.739	1348.62	0.694589	6	95
76p	1746.96	2026.25	3773.21	0.400393	6	96
58p	832.793	1620.1	2452.89	0.569382	6	97
77p	1844.37	1129.41	2973.79	0.504922	6	98
56p	1131.93	1212.21	2344.14	0.582432	6	99
71p	1574.55	879.165	2453.71	0.569282	6	100
78p	597.438	-88.2353	509.203	0.777741	6	101
51	187.74	1376.88	1564.62	0.671433	7	102
82p	929.325	1784.79	2714.12	0.537448	7	103
75p	1123.13	1544.88	2668.01	0.543143	7	104
72p	1663.68	2837.34	4501.02	0.300399	7	105
69p	529.068	496.442	1025.51	0.727915	7	106
62	319.14	589.412	908.552	0.739579	7	107
68p	368.089	1441.02	1809.11	0.644411	7	108
62p	853.836	1810.78	2664.61	0.543562	7	109
47p	721.296	2565.85	3287.15	0.464698	7	110
84p	280.129	1715.9	1996.03	0.62319	7	111
6p	295.521	1241.45	1536.97	0.674436	7	112
52p	97.458	1325.4	1422.86	0.686707	7	113
