# Supplementary material for: Expression-based subtypes define pathologic response to neoadjuvant immune-checkpoint inhibitors in muscle-invasive bladder cancer
Source: Nat Commun. 2023 Apr 27;14:2126. doi: 10.1038/s41467-023-37568-9 (PMC10140274; doi:10.1038/s41467-023-37568-9)
Supplement: Supplementary file 20 — Supplementary Data 16 [file 41467_2023_37568_MOESM20_ESM.xlsx]

## Sheet: Supplementary Data 16
Supplementary Table 16: Activities of 232 TF regulons in the PURE01 n=82 cohort
Sample.ID	ADNP	AEBP1	AKAP8	AKAP8L	AKNA	ARID2	ARID5A	ATOH8	BACH2	BAZ2B	BHLHE41	BNC1	BNC2	BPTF	CASZ1	CC2D1A	CEBPA	CEBPB	CEBPG	CENPX	CPEB1	CREB3L1	CREB5	CXXC1	DMBX1	DNMT1	E2F1	E2F7	EGR2	EGR3	EHF	ELF3	ELF4	ELK3	EMX2	ERG	ETV1	FLI1	FOXA1	FOXF1	FOXM1	FOXN3	FOXO6	FOXP3	GATA3	GATA5	GATA6	GLIS2	GLIS3
1	-1.1264	1.1481	-0.3184	-0.5015	0.7999	-0.8561	1.2373	-0.033	1.0044	0.8033	-1.206	1.7194	1.2034	-0.8599	-1.0285	-0.3095	-1.2962	0.2703	-0.8582	0.102	1.0938	1.152	1.0795	-1.0734	-1.3548	1.1599	-0.414	1.09	1.2165	1.3524	-1.2433	-1.175	-1.0709	0.9563	-1.2221	1.0362	1.1953	1.0233	-0.3204	-0.107	-0.0704	0.8859	-1.3957	1.242	-0.9686	1.0691	0.0147	0.7508	0.5854
2	-0.7296	0.8167	1.5834	1.0633	0.3566	0.2179	-0.3851	0.5208	0.2511	-0.2464	1.0549	-0.0903	0.2279	0.9538	0.8161	0.8776	1.1512	-0.9875	-0.1259	-0.0478	1.132	-0.0011	-1.1507	1.0755	0.9871	-0.9231	-1.082	-0.8643	-0.1937	-0.9552	0.6758	0.5887	0.8174	-0.4736	0.1339	1.1641	0.0745	-0.7806	0.2421	0.7385	-0.8879	1.2003	0.3095	0.8795	0.1081	0.9651	0.2515	-0.0852	-0.3155
5	1.2933	-1.0539	1.5895	0.5303	-0.8526	-0.8042	-0.8108	-0.02	-1.1969	-1.2182	-0.2964	-0.3809	-1.1683	0.7755	0.0036	0.9338	1.047	-1.018	1.0735	1.3285	-1.1406	-1.123	-0.2824	0.6805	-0.0253	1.2558	1.2376	1.325	-1.1985	-1.1442	-0.3881	0.829	1.0116	-1.2197	0.878	-1.1386	-1.1907	-1.2148	0.9108	-1.2917	1.3756	-1.1754	1.2057	-1.2197	1.1051	-1.0175	-0.9042	-1.0108	-1.0863
6	-0.0422	1.0416	-0.0538	1.0892	1.1111	1.2746	0.0077	-1.0611	0.3187	-0.141	1.354	0.5196	0.2431	-0.7741	0.8039	0.8249	0.6223	0.1299	-0.6918	-0.7778	0.0176	0.9802	-0.9773	1.1937	-0.0092	-0.6252	-0.6862	-0.1826	0.0956	0.2219	-0.9151	0.8468	1.095	0.9556	-1.0818	0.3072	0.4262	0.0774	-0.7694	-0.0128	-0.8715	0.6754	0.8396	0.9869	-0.872	-0.0663	0.1966	0.8321	-0.262
7	0.3463	-1.2406	1.3752	-0.6441	-0.8269	0.9258	-0.5588	0.862	-1.0551	0.2795	-0.6437	1.1063	-1.1582	-0.8113	0.008	0.3939	-1.0737	0.1967	0.7089	0.666	-1.103	1.0758	0.9329	0.1101	-0.7276	-0.0419	0.6013	0.9151	-0.0267	0.7674	0.9103	0.7132	-0.2494	-0.0597	-0.7792	-0.2127	-1.0094	-1.0209	1.0745	-1.3217	1.1423	-0.8476	-0.0589	-0.955	-0.9301	-0.5039	0.1742	-1.0765	-0.969
8	-1.0066	1.2889	-0.1979	0.1276	0.2717	-1.1023	0.8776	-0.322	1.1528	0.5408	-0.8355	-0.902	1.1313	-0.8955	-0.9495	-0.2449	-0.7462	0.0042	-0.6629	0.204	1.0514	1.0732	0.8539	0.6635	0.6178	-0.519	0.5995	-0.9363	0.811	1.0163	0.1776	0.2845	-0.9314	0.7802	0.8592	0.9247	1.0358	0.0507	-0.1984	0.8347	-0.7153	-0.0344	0.7609	0.8622	-0.0299	1.0249	0.433	1.0139	1.3853
9	1.1065	-1.1752	1.4507	1.0217	-0.0709	1.289	-1.2469	1.0041	-1.2458	-0.6265	1.4331	-1.4198	-1.3932	1.1578	1.352	1.1718	1.2514	-1.2353	1.3048	1.3135	-1.0944	-1.3294	-1.2922	1.3458	1.3408	-0.3148	0.9658	-0.1877	-1.328	-1.2869	1.4165	1.3547	1.1533	-1.1819	1.3381	-1.068	-1.1464	-1.0921	1.1541	-1.2101	1.1619	-1.1044	1.3598	-1.0347	1.2948	-1.0618	-1.1182	-1.428	-1.3974
10	0.2881	-0.8149	-0.2218	1.1211	0.3729	0.2334	-0.156	1.0085	-0.7099	0.6912	1.0574	-1.363	0.0619	1.2828	1.1586	1.1221	1.1716	-1.4008	0.7296	0.761	1.0075	-0.9916	-1.0246	1.1735	1.0397	-1.1528	0.7194	-1.399	-1.1938	-1.196	1.262	1.3076	-0.5534	-1.157	1.4714	0.1042	-0.9429	-0.0726	1.2345	0.7811	-0.9166	0.532	1.3134	-0.1696	1.2103	1.0133	-0.091	-1.3937	0.0252
12	0.9158	-1.4223	1.4298	-0.3659	-1.0587	1.2849	-1.1791	1.0971	-1.3174	0.8654	1.4334	-0.8567	-1.2413	1.3519	1.3077	0.8255	1.0327	-0.8411	1.1009	0.8861	-0.5096	-1.3703	-1.1073	0.5767	1.3102	-0.9487	-1.0038	0.3091	-1.3325	-1.0326	1.3731	1.1004	1.1463	-0.3409	1.1582	-0.4222	-0.8696	-0.9284	1.2005	-0.9289	0.4525	-0.2549	0.1472	-1.212	1.1008	-0.8936	-1.5879	-1.3204	-1.2842
14	-0.016	-1.2981	0.0285	0.4685	1.1103	0.7996	-0.8254	0.1861	0.042	0.0061	1.2762	-0.7525	-0.8536	1.055	1.0612	0.8734	0.8334	-1.1942	-0.017	-0.1874	0.077	-1.3459	-0.3539	1.0361	1.2368	0.1201	0.8685	0.8146	-0.6189	-1.0773	1.4889	1.2993	0.738	-0.9715	1.1796	-0.904	-1.5115	0.1488	1.1852	-0.93	0.3184	-0.1253	0.8899	-0.0823	1.3001	-0.3885	-0.949	-1.3475	-1.1202
15	1.2246	-1.3654	1.5082	1.117	-0.7667	1.3066	-1.3765	1.5335	-1.4348	1.2678	1.4793	-1.3074	-1.2471	1.4125	1.2939	1.2607	1.3774	-1.1996	-0.1333	1.0677	-0.4265	-1.2883	-1.5	1.2386	1.3992	-1.2018	-1.4018	0.2549	-1.4786	-1.2402	1.4128	1.2493	1.3178	-1.2456	0.8713	-0.9568	-1.3307	-1.297	1.4176	-0.5458	-0.2473	0.2057	0.0417	-1.2834	1.2992	-0.2624	-1.3644	-1.406	-1.4007
17	0.3691	0.5748	1.2899	1.2435	1.046	1.1092	0.382	-0.999	-0.0046	0.1315	0.9555	1.0767	0.8397	0.1359	0.8313	1.0286	0.3967	0.1036	-0.1798	0.0619	-0.2691	-0.1893	-0.0692	1.1274	0.3055	-0.1159	1.0246	0.22	-0.1427	-0.8727	0.8276	0.8594	1.0731	-0.2999	0.9385	-0.5422	-0.0629	-0.1237	-0.5207	-0.8456	0.962	-0.0271	0.6289	0.9051	0.9863	-0.1672	0.0684	0.0427	-0.7831
18	-1.2039	1.3795	0.9162	0.4885	1.3484	-0.7234	1.0924	1.1124	1.3866	1.2992	-0.1661	0.0354	1.4082	-0.5606	-0.9059	-0.3138	-0.16	-0.2638	-1.2864	-1.4571	1.5311	1.3135	1.2398	-0.6626	0.2176	-1.0356	-1.3491	-1.5717	1.3081	1.3664	-0.9554	-0.9183	-0.9621	1.1596	-0.8354	1.4752	1.0757	1.2532	-0.0904	1.5953	-1.5484	1.5504	-0.9384	1.4058	0.7901	1.541	1.3584	0.8527	0.7898
19	-1.2542	1.1822	-0.2983	1.0784	1.4759	-0.1535	1.2165	-0.7693	1.469	1.3746	-0.0833	0.1231	1.4083	-0.7647	-0.0348	-0.2056	-0.6857	-0.7631	-1.3194	-1.3951	1.2945	1.2871	1.1876	0.5305	-0.7511	-1.1863	-1.3016	-1.6032	1.1466	1.1127	0.0268	-0.0221	-0.8402	1.007	-0.8343	1.1824	0.9614	1.3929	-1.1021	1.4897	-1.5642	1.4357	-0.0619	1.5648	-0.9856	1.289	1.1626	0.9576	1.1868
21	0.774	0.7935	1.4846	1.3232	0.9681	1.0436	-0.0943	0.2378	0.0645	1.2592	1.3073	-1.2373	0.8581	1.1487	1.1429	1.1737	1.0779	-1.151	-1.0167	-0.014	1.0739	0.2344	-0.8845	1.1536	1.1479	-0.5971	-0.8185	-0.5948	-0.7217	0.1366	-0.5825	1.0421	0.9177	-0.689	0.9281	1.2433	0.2804	-0.5884	1.0825	1.1123	-0.7813	1.344	0.1767	1.037	1.2146	1.327	0.3925	0.0638	-0.8789
22	-0.9877	-1.0319	-0.2188	0.076	-0.072	1.142	-0.5865	0.0619	-0.6942	0.7094	1.1248	-1.297	-1.2386	0.2167	1.1428	0.0277	1.0899	-0.8918	0.4362	0.0609	0.0711	-1.2072	-0.8201	0.5533	0.9409	-1.1919	-0.0661	-1.1021	-1.0108	-0.8085	1.2002	0.7559	0.7412	-0.8972	1.1598	-0.8779	-1.1545	0.1101	0.9456	-0.5361	-0.0523	1.0707	1.1402	0.0661	0.146	-0.7612	-1.4635	-1.3897	-0.9614
24	-1.0481	1.4332	-0.314	-0.6891	1.2466	-1.1831	1.4525	-1.2574	1.4843	1.1285	-1.4713	1.3302	1.4221	-1.1351	-1.3379	-1.179	-1.4841	0.2434	-1.2091	-1.1997	0.9468	1.5508	1.2713	-1.2573	-1.3799	0.2487	-0.8434	-0.8107	1.5365	1.5389	-1.3844	-1.4245	-1.3335	1.4373	-1.2583	1.3319	1.5437	1.5006	-1.3079	1.2399	-1.2356	1.1771	-1.4516	1.5234	-1.4949	0.8424	1.4989	1.267	1.4959
25	0.9765	-1.2228	1.4442	0.001	-0.5086	1.267	-1.182	-0.0134	-1.3706	0.7974	1.2793	-1.2216	-1.1168	1.1038	1.3438	1.0305	1.2238	-1.3437	0.399	0.832	-0.1499	-1.3555	-1.3841	1.117	1.396	-0.9889	-1.0114	-0.7923	-1.4288	-1.2388	1.484	1.2173	1.0109	-0.8508	1.5004	-0.8051	-0.7917	-0.9617	1.1831	-0.1211	0.289	-0.4428	1.1952	-0.774	1.252	-0.8851	-1.0925	-1.3604	-1.2683
26	-1.2664	0.7578	-0.2819	-0.3318	1.2353	-0.851	1.3523	-1.1735	1.3194	-1.1043	-1.4868	0.152	0.9012	-1.0387	-1.1713	-0.2123	-1.3391	-0.937	-0.2988	-0.8946	0.6495	1.2892	1.5203	-1.1628	-1.2353	1.3081	1.3481	1.2168	0.9375	0.9664	-1.3565	-1.2809	-1.4383	0.8794	-0.7729	0.7696	1.1114	1.3137	-1.1354	0.03	0.9161	0.0062	-1.2759	1.1859	-1.1409	-0.5765	1.3424	1.1718	1.2433
27	0.1091	1.1122	-0.2988	0.0697	1.0021	0.7104	1.0461	0.1934	0.97	1.2976	0.484	1.5143	0.9796	-0.9035	-1.1548	-0.4716	-1.3189	0.0667	-1.3017	-1.2291	1.1568	1.433	0.897	-0.7345	-0.3256	0.3697	-1.2087	-0.8675	0.1028	0.8237	-1.2801	-0.8958	-0.2599	1.2029	-1.358	1.3805	0.9865	1.2272	-0.9541	1.4183	-1.052	1.3818	-1.3416	1.1895	-1.4086	1.4712	1.4628	1.1711	0.1028
28	-0.0653	0.0804	1.4618	0.2361	0.8707	-1.2929	1.0745	-1.4259	0.7756	-1.0289	-1.3817	1.2366	0.1023	-0.981	-1.2049	-0.7565	-1.3285	0.2114	-0.106	0.0785	-0.823	1.0381	1.3909	-1.0106	-1.1268	1.14	1.257	1.4585	0.7863	0.5729	0.1722	-0.064	-1.1112	0.0041	0.6924	-0.9645	0.6854	0.8323	-0.1351	-1.3058	1.3789	-1.1978	0.0191	1.1314	-0.6047	-0.4847	0.7544	0.8657	1.2608
29	-0.5253	0.9616	-0.1956	0.021	-0.0657	-0.1251	0.2215	-1.0928	0.0111	0.328	1.0392	1.665	0.5602	-1.0986	-1.0893	0.1628	-1.1807	1.1523	0.2227	0.0455	-1.083	1.2274	1.0892	-0.6771	-1.2488	1.2226	0.1919	1.3263	0.8282	1.2025	-1.2071	-0.9754	0.7116	0.9647	-1.4439	0.4496	0.907	0.004	-1.0414	-1.1619	0.8599	-1.053	-1.4446	0.5211	-1.5005	-0.8066	0.9829	1.1228	-0.7949
30	-0.3158	0.1504	-0.3757	-1.0222	0.2409	-1.313	0.8851	-1.3513	0.778	-1.2713	-1.1429	1.4949	-0.116	-1.0429	-1.2675	-0.8855	-1.306	1.2557	0.4672	0.551	-1.15	0.0398	1.4351	-1.1707	-1.1489	1.345	1.2811	1.5469	1.3055	1.2536	-1.3063	-1.2393	0.6289	0.9276	-1.3358	-1.0541	0.8688	-0.1181	-1.4336	-1.1345	1.3957	-1.3897	-1.2448	-0.216	-1.4817	-0.898	0.7723	1.1831	1.03
31	-1.4098	1.4581	-0.2042	1.1712	1.555	-0.7177	1.5061	-1.2709	1.6376	1.2818	-1.2321	1.2133	1.5487	0.1283	0.0872	-0.2669	-1.3164	-0.9231	-1.4077	-1.319	1.6239	1.5599	1.4628	0.0133	-1.1826	0.5251	-0.2937	-1.1357	1.3464	1.2179	-1.4026	-1.3421	-1.3659	1.2311	-1.3663	1.4671	1.2919	1.5431	-1.3883	1.4597	-1.4283	1.4116	-1.3354	1.6071	-1.3798	1.5584	1.5381	1.2553	1.2327
32	1.3864	-1.1913	1.4315	0.7291	-0.7856	0.3758	-1.2357	-0.0621	-0.9527	-0.0662	1.2272	-1.5197	-0.0683	1.3307	0.7206	1.0032	1.2899	-1.2906	0.1556	0.9683	-0.8107	-0.9227	-0.3388	0.9155	1.3826	-1.3632	-1.1633	-0.1958	-0.0642	-0.2524	0.2313	1.0561	1.2054	-0.8683	1.1014	-0.1051	-0.8427	-1.0729	1.0293	0.6511	-0.1998	-0.4646	0.2183	-1.2028	1.2916	-0.8919	-0.2291	-1.266	-1.0724
33	-0.3849	0.9706	-0.2992	0.0105	1.269	-0.7514	1.2027	0.0739	1.1137	-0.1292	-1.1567	-0.9526	1.179	-0.9085	-0.9762	-0.9701	0.0342	-0.8586	-0.6664	-1.2148	1.4266	1.1956	1.2096	-0.8153	-0.0035	-1.0959	-0.1508	-1.4503	0.7542	0.2111	-0.1897	-1.1074	-1.3116	1.0897	-0.135	1.3338	1.2468	1.2797	-0.3548	1.41	-1.2342	1.219	0.1086	1.4009	0.8322	1.3299	1.2399	0.7555	1.2724
34	-0.9275	1.059	1.1638	0.8756	0.9306	-0.8384	0.8713	-1.4497	0.1379	0.2452	-0.9429	-1.2661	0.8943	0.0866	-0.8835	0.1827	-0.265	-0.9016	1.0041	0.2262	-0.0328	0.8172	0.0825	0.8046	-0.1545	0.8342	1.0005	-0.6063	0.0932	0.3738	0.3084	0.2145	-0.9531	-0.0713	1.0315	-0.1462	0.8918	0.8002	-0.0813	-0.4131	0.7425	-0.994	0.6954	1.2752	0.9585	-0.644	0.2161	0.8555	0.9117
36	1.3451	-0.1963	-0.0724	0.1909	-1.2231	1.0431	-1.2465	1.2878	-1.332	-1.0868	1.1336	-1.5434	-1.1154	0.8235	1.2811	1.0179	1.5057	-1.1223	1.1309	0.4443	-1.0004	-1.1847	-1.4132	1.1076	1.2306	-1.4009	0.0015	-1.0622	-1.3357	-1.2795	0.9501	0.9907	1.3351	-1.1296	1.4081	-0.8767	-1.1112	-1.3372	1.2928	-0.8585	0.0278	-1.0285	1.3408	-1.3481	1.2846	-1.0969	-0.2419	-0.8459	-1.1066
37	0.8798	-1.2114	1.296	0.8068	0.5862	-0.0481	-1.0175	0.8124	-1.1379	-0.8477	0.8422	-1.1629	-1.3158	1.191	1.2983	1.1674	0.7672	-1.3155	0.2844	1.3044	-0.7136	-1.4256	-1.3287	1.2548	1.4475	0.1578	1.4071	1.427	-1.3618	-1.3355	1.4332	1.4113	0.286	-1.3385	1.4862	-1.2923	-1.4061	-1.0045	1.3418	-1.01	1.1539	-1.2987	1.3327	-0.0388	1.2237	-1.0779	-1.1214	-1.2023	-0.3874
38	0.0388	0.1687	1.5245	0.961	-0.5484	1.1031	-0.071	1.2114	-1.0295	1.2859	0.9757	-0.8277	0.2037	-0.5928	0.819	0.9905	-0.7416	-0.8809	-1.1502	0.0384	0.8233	0.8285	-0.9081	-0.1008	1.2654	0.7194	-0.7354	0.0363	-1.0276	-1.267	0.0643	0.4045	0.9329	0.7295	-0.1639	0.8422	0.9135	-0.8881	0.8778	0.8697	-0.6306	1.2172	-0.0951	-0.2895	0.1081	0.9443	0.9597	0.2757	-0.2407
40	0.455	-1.1278	1.531	0.8673	-1.0919	1.4239	-1.3323	1.5014	-1.4583	-0.9408	1.4453	-1.4028	-1.2828	1.3326	1.3106	1.1511	1.5171	-1.1827	1.1596	1.2333	-0.9491	-1.4845	-1.4537	1.2395	1.4289	-0.9138	-0.1601	-0.1061	-1.3804	-1.3645	1.1904	1.0533	1.3925	-1.34	1.3593	-0.9055	-1.2914	-1.1975	1.4657	-1.1731	1.0077	-0.13	1.407	-1.2452	1.4085	-0.9978	-0.2663	-1.254	-1.4218
41	-1.2188	1.4418	-0.302	-0.8744	0.9385	-1.0287	1.4056	-1.1928	1.3868	1.0109	-0.9039	1.6812	1.4473	-1.1789	-1.4399	-1.1804	-1.4489	1.1985	-1.2339	-1.2193	0.9621	1.4565	1.5393	-1.1613	-1.3036	0.379	-1.2512	0.4877	1.5018	1.5381	-1.4268	-1.2597	-1.0562	1.3679	-1.4794	1.3777	1.5524	1.2682	-1.4695	1.083	-0.8987	1.0723	-1.3939	1.4095	-1.5042	1.1905	1.5072	1.3838	1.3751
42	-0.1457	-1.4127	-0.1971	1.0974	-0.1344	1.1431	-0.8716	-0.0676	-1.2186	-0.9394	0.9898	-0.9781	-1.2395	1.3809	1.1113	1.198	0.1568	-0.9467	1.0592	1.3337	-1.3429	-1.2929	-1.1011	1.2345	1.3541	1.2822	1.19	1.2904	-1.3793	-1.1819	1.3311	1.3489	0.7904	-1.2429	1.181	-1.183	-1.4109	-1.1219	1.326	-1.3081	1.2393	-1.232	0.2156	-0.7954	1.1566	-1.2076	-1.296	-1.3897	-1.0817
43	-0.5501	-0.8527	-0.2548	0.6996	0.8569	-0.1992	-0.7636	-0.1181	-0.5068	-0.0538	-0.82	-1.3949	-0.5084	1.2824	1.1242	1.0364	0.759	-1.4522	0.6419	0.9686	0.1222	-1.1252	-1.0759	1.0417	1.2689	0.9753	1.304	0.2807	-1.0246	-1.2533	1.3221	1.3291	-0.9386	-1.2647	1.5251	-0.3445	-1.1376	0.2997	1.2766	-0.1276	0.7639	-0.1893	1.4027	-0.4825	0.4555	0.3597	0.1219	-1.2269	0.059
44	0.8751	0.6179	1.4989	1.0073	0.8647	0.147	-0.3796	-1.4048	-0.8187	-0.1961	0.0872	-0.212	-0.6413	0.9258	-0.3045	0.992	0.7133	-0.9589	-0.6488	0.0149	-0.6878	-0.0783	-0.1018	1.1117	0.7287	1.0666	0.0034	1.2948	-0.9459	-1.0933	0.1197	0.7146	0.9661	-0.0272	0.0006	-1.0211	-0.7278	0.0552	-0.3215	-0.9765	0.8322	0.5479	-0.3999	0.2806	1.0011	-0.6651	-0.0823	0.8271	-0.9315
45	-1.1107	0.38	-0.0377	0.0246	1.0327	-1.3117	0.697	-0.8761	0.1656	0.6553	-1.0605	-0.9138	0.1063	-0.6651	0.6883	0.5337	-0.692	-1.1054	-1.1077	-0.7842	1.1935	-0.5755	-0.7336	0.3979	0.9105	0.7988	1.139	-0.2149	-0.5309	-0.9631	1.1012	1.1265	-1.2108	-0.7891	1.4114	0.8489	-1.1098	1.0351	0.9544	1.0644	-0.9904	0.0686	1.3556	1.1175	0.4581	1.13	0.1441	-0.8376	1.2294
46	1.362	0.3758	0.0122	-0.6336	-1.1844	-0.8184	-0.9632	0.0832	-1.135	-0.7624	-0.8066	-1.4437	-0.0036	-0.8769	0.107	-0.4715	1.0978	-0.2097	0.2303	-0.0229	0.4724	-0.224	-1.3436	0.8206	-0.8585	-1.1329	-0.7262	-1.2025	0.863	1.2309	0.6436	0.924	0.0808	-0.3144	1.3251	-0.0546	0.3121	-1.1517	-0.3041	0.8593	-0.8472	-1.0185	1.2823	-1.3091	-0.0306	0.5001	-0.2653	0.7156	-0.666
47	1.1383	0.1243	1.4688	0.6109	-0.9631	0.5472	0.0251	-0.9576	1.4165	0.1383	-1.3069	0.003	1.2719	1.184	-1.0472	-0.5311	-1.1013	-1.156	0.177	1.3683	0.0737	0.0045	1.0466	-0.596	-0.5482	1.3875	1.3259	1.4546	-0.3612	0.221	-1.1794	-1.2427	-1.3765	-0.6102	0.0109	-0.0412	1.3876	1.2748	-0.9615	-1.0541	1.3355	-0.7627	-0.1882	-0.5616	-1.1244	0.081	0.8262	0.3265	-0.1145
49	1.2804	-1.3471	1.6204	0.9022	-1.0918	1.3648	-1.4134	1.4655	-1.3972	0.6837	1.5474	-1.2362	-1.2849	1.4332	1.3626	1.1788	1.295	-0.9972	0.2344	1.2727	-1.0962	-1.4241	-1.5285	1.3397	1.5278	-0.9811	-1.1474	0.2996	-1.3529	-1.3149	1.4579	1.3321	1.3698	-1.0588	0.7889	-0.8921	-1.3545	-1.267	1.4976	-1.0987	0.3946	-0.2076	0.9864	-1.3641	0.8537	-0.9733	-1.1137	-1.3683	-1.4162
50	-1.2759	1.3806	-0.3691	-1.073	0.7947	-1.3329	1.3513	-1.4267	1.416	1.136	-1.4439	1.3749	1.4713	-1.3725	-1.4287	-1.2814	-1.5391	0.286	-1.0822	-1.3395	1.3006	1.4908	1.3619	-1.365	-1.0757	0.6113	-0.2311	-0.7138	1.5457	1.4939	-1.4189	-1.3904	-1.406	1.4402	-1.376	1.2484	1.5557	1.3383	-1.5272	1.3032	-1.1259	1.0442	-1.4248	1.3381	-1.4121	1.3043	1.4408	1.4161	1.4075
51	-1.2617	0.135	-0.2927	-0.2599	0.7135	-1.236	0.8673	0.7372	1.253	0.7812	-0.1505	1.4561	1.1979	-1.389	-1.2577	-1.088	-1.3963	0.2643	-1.2541	-1.3577	-0.3896	1.3178	1.446	-1.1747	-1.0922	-0.1069	-1.2215	-0.8566	1.4564	1.373	-0.933	-0.2662	-1.1133	1.362	-1.0352	0.8472	0.8524	1.1285	-1.1267	1.254	-0.9426	0.8263	-1.3719	1.2754	-1.2098	1.0908	1.1564	0.9958	1.0959
52	-1.1648	1.405	-0.0979	0.9098	0.982	-0.6038	0.8888	0.3164	1.3611	1.4512	0.235	-0.4455	1.472	-0.8638	-0.6861	-0.0631	-0.7537	-1.1452	-1.3994	-1.3765	1.6233	1.3044	0.7933	0.0865	0.0389	-1.2931	-1.4598	-1.6969	0.8664	-0.002	-0.1513	-0.9218	-0.8462	1.0422	-0.2555	1.5393	0.9783	1.0813	-0.7919	1.6544	-1.6744	1.5827	-0.6807	1.2434	0.4455	1.6169	1.4561	0.9671	0.9774
53	0.1066	0.0314	1.5975	0.3099	1.1509	0.4806	0.8547	-0.0558	1.3784	1.2901	-0.4536	1.2012	1.0696	0.9818	-0.1482	-0.0219	-1.1877	0.0044	-1.2668	-0.9845	1.4563	1.2096	0.9672	-0.5774	0.4865	-0.0784	-0.9296	-1.119	0.9032	0.1615	0.5519	-0.6924	-1.3344	0.9129	-1.1249	1.1804	-0.8088	1.1648	0.6095	1.3899	-1.3954	1.4016	-0.7732	1.2387	-0.9332	1.4438	1.3726	0.0602	-0.4794
54	0.5411	0.6557	0.0888	0.9013	1.2547	-0.7516	0.4935	0.9204	1.1073	0.956	-1.0167	-1.0881	0.73	0.7535	0.6386	0.5652	-0.8726	-1.184	-1.2475	-0.1078	1.3284	0.2959	0.2833	0.103	0.9909	0.9574	0.7996	0.1388	0.2552	0.4752	0.2034	0.3454	-0.9237	-0.2913	1.0325	1.3492	-0.533	1.1334	0.7632	1.4685	-0.9466	1.2925	0.9392	0.8286	0.2916	1.5136	1.1607	0.5635	0.9393
56	0.18	-0.0444	-0.0948	0.9798	1.0933	0.6519	-0.1504	0.001	-0.0666	1.0322	0.6691	-0.8059	0.1691	1.1432	0.9004	0.8097	0.7131	-1.2994	0.0684	-0.0972	1.4399	-0.6782	-0.802	0.9365	1.2848	0.9177	1.099	-0.1371	-0.9366	0.7019	1.2263	1.1012	-0.712	-0.8329	1.0342	0.8916	-0.9626	0.7476	0.9732	1.148	-0.9386	0.8822	1.1715	0.8507	1.2092	1.18	0.0444	-1.2033	-0.8231
57	0.8917	-1.0283	1.5004	-0.9709	-0.9898	0.0184	-1.0469	-1.2682	-1.1275	-1.2737	0.9547	-0.973	-1.2865	-0.0634	0.7917	0.4338	1.0444	-0.0612	1.3132	0.8188	-1.1105	-0.7178	-1.1713	0.7213	0.1529	-0.7115	1.2338	0.6553	-0.886	-0.7004	1.2892	1.3486	0.3469	-0.5345	1.3259	-1.1268	-1.1699	-1.0321	0.9809	-1.2359	1.1746	-1.3453	1.2498	-1.114	0.5663	-1.1996	-0.9946	-0.2513	-0.8293
58	-1.0602	0.4447	1.2653	-1.0912	-1.1577	-1.2718	0.8297	-1.3861	-0.0474	-1.3907	-1.279	-1.0362	-1.0444	-1.074	-1.2232	-0.9821	1.1533	0.5879	1.1655	0.9835	-0.9801	-1.0228	0.9756	-1.2341	-1.3098	1.3221	1.1773	1.2501	-0.0099	-0.6317	-1.2386	-1.0964	1.0073	-0.9693	-1.1822	-1.1643	-0.0052	-0.97	-1.2452	-1.3482	1.3542	-1.3867	1.1152	-1.3305	0.3139	-1.2037	1.3077	0.9558	1.3177
59	1.063	0.813	1.5909	1.3117	0.3993	0.3232	-0.915	1.4493	-0.954	0.2973	1.3337	-1.4415	-0.6967	1.0683	1.2642	1.2467	1.3646	-1.2452	-0.9692	0.3079	1.3163	-0.156	-1.2702	1.3125	1.3653	-1.3034	-1.2673	-1.3405	-1.0547	-1.3249	1.288	1.1588	1.2037	-1.2113	1.2548	0.7351	-1.1173	-1.3663	1.2369	1.1666	-1.3685	1.3688	1.354	-0.3312	1.4671	1.2106	0.8455	-0.165	-1.1388
60	-0.9141	-0.9244	-0.3254	0.5288	0.6162	-0.5777	0.6294	-0.9592	-0.9534	-0.8397	0.6692	1.4423	-0.4835	-0.9545	0.1039	0.7862	-1.2448	1.2975	-0.576	0.2572	-0.9798	-0.299	-0.054	-0.6584	-0.7125	1.3008	0.1646	1.5746	-0.0837	-0.3487	-0.158	0.9312	0.71	0.1241	-1.1695	-1.143	-0.3795	-0.6294	-0.0417	-1.4101	1.4677	-1.0209	-1.1311	0.9174	-1.1368	-1.0791	-0.6602	0.2943	-1.3434
61	-0.1191	-0.9558	-0.1528	-1.0705	-0.8922	0.7384	-0.8234	1.0944	-0.1899	1.1192	0.7937	1.5116	-0.0907	-1.2549	-1.0248	-0.5629	-1.2225	0.282	-0.0764	-1.1184	-0.9717	0.3407	-0.6957	-1.0066	0.5233	-0.0486	-1.262	-0.6438	-0.5523	0.994	0.5474	-0.6177	-0.264	1.1649	-1.1324	-0.8079	-0.8463	-0.6238	-0.7015	-0.3345	-0.0973	-0.8519	-1.1091	-0.8829	-1.1997	-0.2776	-0.2078	0.7702	-0.1688
62	-0.8693	1.0129	0.0039	-1.0049	-0.0922	-0.7599	0.8791	0.2665	1.2427	1.3316	-0.8356	1.2319	1.3052	-0.9414	-1.0616	-0.9288	-1.2405	-0.0056	-1.0189	-1.3192	1.4048	1.4261	0.8176	-1.2043	-1.088	-0.1401	-1.1116	-1.3433	1.4185	1.3324	-0.8692	-1.1416	-1.2831	1.2239	-1.2665	1.4426	0.8364	0.4065	-0.9811	1.4703	-1.5009	1.4713	-1.1065	0.0208	-1.2091	1.3284	1.345	0.878	0.9915
63	0.0176	1.3278	-0.3367	-0.9768	-1.1584	-1.022	1.1082	-1.2658	0.8501	-0.5785	-1.2967	1.5921	1.156	-1.0576	-1.4042	-0.9826	-1.4374	1.3706	-1.1319	-0.0289	-0.5808	1.2605	1.446	-1.3045	-1.4548	0.41	-0.8519	1.1859	1.2994	1.223	-1.4999	-1.4454	0.6029	1.3187	-1.5943	1.2077	1.5166	-0.0213	-1.536	-1.0089	0.7541	0.6882	-1.3804	-0.5795	-1.443	-0.6743	1.2204	1.3668	0.7545
64	-1.2748	-0.7185	-0.4263	-1.0542	-0.7408	-0.8167	-0.0457	1.1072	-0.6967	0.8055	1.0361	0.433	-1.1018	-1.1842	-0.1143	-0.9141	-0.157	0.2938	-0.8815	-1.2738	-0.2642	-0.9198	0.4895	-0.9124	-0.0505	-1.3234	-1.3935	-0.2566	0.8122	1.219	1.2406	0.9494	1.0571	0.8171	0.0627	-0.2167	-0.9311	0.0967	0.8739	-0.3042	-0.3841	-0.2769	-0.332	0.8913	0.0352	-0.984	0.0454	-0.5873	0.066
65	-1.3501	0.1252	-0.2466	0.4304	1.339	-0.7886	1.2395	-0.9819	1.2467	1.085	-1.2976	0.0255	0.1244	-0.6316	-1.1057	-0.2898	-1.3055	-0.7238	-0.9256	-0.8491	0.9807	0.9679	0.0592	-0.8307	-1.3741	1.2874	1.1516	1.0711	1.3683	0.8531	-0.9523	-0.1627	-1.3522	0.931	-0.9795	-0.1293	-0.2312	1.4078	-0.8042	0.0808	0.0085	0.5091	-0.9663	1.2989	-1.1678	0.3411	1.1315	0.192	1.1011
66	-1.3666	1.1491	-0.3111	-1.0641	-0.0643	-1.2894	1.0103	-1.5277	1.0739	-1.3362	-1.52	-1.0791	0.6329	-1.1314	-1.2605	-1.4774	0.8056	0.0683	0.1809	0.0346	-0.7812	0.0162	1.2412	-1.2625	-1.4576	1.2912	1.2071	1.0452	1.0633	0.0054	-1.4302	-1.2886	-0.0073	0.4994	-1.2529	-0.8785	1.1759	0.1812	-1.4754	-0.9551	1.066	-1.05	0.6883	0.0917	0.1191	-0.7783	1.3762	1.3689	1.439
67	0.8817	-1.3359	0.8736	-0.4652	-1.2362	0.9793	-1.3516	1.354	-1.4231	-0.9063	1.3155	-1.2925	-1.4354	0.9704	1.2812	0.7502	1.3837	-0.9196	1.176	1.0176	-1.2666	-1.444	-1.3582	0.9641	1.1607	-1.163	0.1305	-0.3711	-1.3079	-1.3571	1.4123	1.207	1.1024	-1.197	1.1619	-1.2796	-1.4668	-1.2636	1.3265	-1.1877	0.8088	-1.2026	1.2758	-1.3135	1.088	-1.3368	-1.094	-1.2876	-1.2339
68	-1.139	1.2003	-0.1178	-0.0782	0.5516	0.023	1.1688	-0.8999	1.1484	1.1687	0.013	-0.1599	1.4411	-1.2691	-1.0702	-0.6136	-0.9347	-0.8519	-0.9572	-1.3467	1.4504	1.3409	0.0492	-0.9978	0.7006	0.3205	-0.9784	-1.3072	1.258	0.0789	-0.9974	-1.1203	-0.8474	1.2796	-0.9106	1.3866	1.3752	1.1439	-0.0539	1.4436	-1.2818	1.1984	-1.1616	1.3043	0.612	1.2143	1.2455	1.1127	0.8393
69	1.2426	-1.3461	-0.1862	-0.8002	-1.1959	1.272	-1.4362	1.3565	-1.4071	-0.7041	1.4076	-1.3459	-1.2885	0.3442	1.3574	-0.1921	1.2815	-1.0985	1.2662	0.1815	-0.4006	-1.206	-1.3232	0.7959	1.2801	-0.4525	0.198	0.5167	-1.2777	-1.0311	1.2055	1.0596	1.1077	-1.0503	1.4155	-1.2357	-1.3814	-1.1882	1.4153	-1.1163	1.0394	-0.2172	0.863	-1.4356	1.3168	-1.1191	-1.1561	-1.3369	-1.3714
70	-1.2643	-0.9401	-0.2962	-1.0303	0.3683	-0.1056	0.9576	-1.3015	0.3094	-0.9038	-0.9034	-1.3313	0.8443	0.7078	0.0893	-0.7733	1.1123	-0.8788	0.2206	-0.0965	-0.8467	-0.6359	-0.1152	0.06	-1.0303	-1.1511	0.2128	-0.9494	1.1873	1.0936	-0.5607	-0.6062	-0.8154	0.8886	-1.0479	-0.2935	-0.1843	1.2336	-1.1023	0.0036	0.1663	-0.4397	0.0832	1.1756	-0.1222	-0.9136	0.0465	-0.1717	0.7295
72	1.1465	-0.738	-0.2091	-0.1901	-1.0722	1.059	-1.1769	1.4814	-1.3054	-0.3879	1.3185	1.2676	-1.0054	-0.7145	1.1635	0.8046	0.2756	0.2665	-0.4071	0.2673	-0.8067	-1.2084	0.7567	0.7885	-0.7399	-1.1813	-1.1786	0.3064	-0.6236	0.849	0.8457	0.6969	1.4225	-0.36	-0.2274	0.1769	-1.0929	-1.3446	0.8223	-1.2502	0.116	0.2563	-0.6939	-1.1691	0.166	-1.0564	0.1302	-0.8649	-1.3953
73	-0.076	-0.9411	-0.4063	-1.0233	-1.0474	-0.9826	-1.0933	-0.0179	-1.2119	-0.7451	1.1259	-1.1619	-1.1027	-1.0967	0.5944	-0.7503	0.9223	-0.9084	1.3087	-0.8373	0.0133	-1.1445	-0.843	-0.6827	0.7336	-1.373	-0.0452	-1.0044	-0.9132	-0.941	1.1913	1.1157	0.0518	-0.0461	1.1889	-0.9062	-1.2121	-1.0077	1.1729	0.2713	-0.3261	-0.687	0.8609	-0.6608	0.3053	-0.6439	-0.0764	-0.9748	-0.7314
75	1.1138	-0.6999	1.5229	-0.6103	-0.9624	0.9933	-1.3	0.9906	-1.4382	-1.2704	1.1265	-0.8828	-1.2828	-0.9895	0.0086	0.6213	1.4518	-0.2425	0.8959	0.1755	-1.0316	-1.237	-1.2839	0.9452	0.6618	-1.2645	-0.1114	0.0656	-1.0576	-1.131	-0.3214	0.3715	1.4394	-0.5709	0.7696	-1.0536	-1.1795	-1.3653	0.2349	-0.9632	0.3853	-0.9194	1.0899	-1.4105	0.7943	-1.2162	-0.1831	-0.7894	-0.9737
76	0.2618	0.2479	0.0772	0.8474	-0.665	1.2094	-0.6824	1.0128	-0.9468	-0.6994	0.9686	-1.5561	0.5716	0.9934	1.0965	1.1128	1.3622	-1.0207	0.9596	0.8238	-0.5549	-0.0243	-1.1294	0.8893	1.2903	-0.4265	-0.162	-0.5123	-0.957	-0.9561	0.9712	0.7107	1.0622	-0.0909	0.0141	-0.0137	0.8686	-0.7047	-0.1882	0.9151	0.0648	-0.6007	1.07	-0.9014	0.7047	-0.0441	-0.0357	-0.0058	0.2355
77	-1.3255	1.4824	0.3255	0.0777	1.0236	-0.5266	0.8421	-1.3967	1.198	0.9645	-0.9772	-0.4951	1.3358	-0.8928	-1.1158	-0.7214	-0.063	-1.0178	-1.1882	-1.3053	1.4758	1.1368	0.7529	-0.4368	-1.1079	-1.1138	-0.9937	-1.5642	1.2537	-0.0381	-1.3516	-1.2544	-1.0778	1.2603	-1.2831	1.3883	1.3621	0.8484	-1.3818	1.4522	-1.5387	1.4991	-0.1556	1.0006	-0.9325	1.4942	1.1108	1.3316	0.8817
78	1.0069	-0.2582	1.6274	-0.0656	0.077	0.0043	-1.039	1.3213	0.1687	-0.115	0.8609	-1.4379	0.0906	1.47	1.1718	0.6616	1.4067	-1.427	0.9848	0.4784	1.0166	-0.21	-1.3062	0.6013	1.1735	-1.2496	0.1136	-1.284	-0.6785	-1.0758	1.0505	0.7198	-0.0381	-0.8742	1.2305	0.795	-1.1425	0.0636	1.1525	1.1296	-0.39	0.32	1.2927	-0.0992	1.2204	1.0172	0.3756	-1.2711	-0.9702
80	-1.2827	0.6552	-1.2677	-1.254	-0.7315	-1.503	1.2072	-1.4892	1.0966	-1.3638	-1.4054	1.3791	0.4305	-1.3628	-1.4008	-1.287	-1.4166	1.212	0.222	-0.1204	-1.3544	1.2231	0.8946	-1.3609	-1.3712	1.2528	1.0888	1.298	1.4376	1.1277	-1.454	-1.2144	-0.3777	1.1956	-1.2636	-1.0737	1.2992	0.7087	-1.415	-0.7885	1.2933	-1.4031	-1.3429	0.2808	-1.3191	-1.1912	0.7576	0.9552	1.143
82	0.0862	-1.3664	0.0298	-0.0446	-1.153	1.0069	-1.3077	1.194	-1.3577	-0.003	1.4045	-1.2829	-1.4377	0.4317	1.4398	1.0113	1.3404	-1.2652	1.0486	1.0791	-1.2062	-1.49	-1.4681	1.0979	1.4808	-1.3653	-0.9711	-1.0974	-1.3075	-1.4601	1.5089	1.016	1.2757	-1.2576	1.3073	-1.1328	-1.4953	-1.3477	1.5347	-1.0039	0.012	-0.7704	1.1844	-1.1707	1.4968	-1.1671	-1.2411	-1.4377	-1.4637
84	-0.1301	1.5332	-0.3497	-1.0739	-0.3213	-1.3089	1.321	-1.4934	1.3984	-0.1302	-1.4412	1.5651	1.4281	-1.3409	-1.4404	-1.1482	-1.4692	0.4047	-1.0827	-1.1592	1.1714	1.5212	1.4103	-1.2425	-1.4242	0.4019	-0.0474	-0.3598	1.3928	1.3677	-1.4996	-1.2985	-1.3122	1.3904	-1.4798	1.3296	1.6409	1.0927	-1.5774	0.4909	-0.8996	0.9979	-1.4179	0.7281	-1.5547	1.2505	1.4965	1.477	1.4299
85	0.9251	-1.2615	-1.6406	-1.1823	-0.9968	-0.7755	-0.7019	-1.0729	-0.4152	-1.2479	-1.3306	-0.0984	-0.9681	-1.0102	-0.2103	-1.0264	-0.7241	-0.9297	1.3901	1.067	-1.0476	-0.2475	0.9838	-1.1811	-0.797	1.2371	1.3164	1.3017	-0.9433	-0.0619	-0.7947	-0.8349	-1.25	-0.7065	0.7994	-1.191	0.9177	0.4791	-0.1077	-1.21	1.2689	-1.2209	-0.0049	-1.2502	-0.9185	-1.1696	0.7132	-0.8398	0.6335
86	0.7154	0.0512	1.4204	-0.4642	-1.1239	1.1992	-0.1892	-0.784	-0.2754	-1.0878	-1.2871	-1.0366	-1.1086	0.7385	0.9404	-0.363	-1.1561	-1.0034	1.2703	1.3143	-1.09	-0.0604	-0.1416	-0.2601	-1.1064	1.4346	1.2689	1.5463	0.9889	-0.4566	-1.1038	-0.901	-1.256	-0.9534	0.3151	-0.9317	0.9702	-0.9822	-0.912	-0.9685	1.4394	-1.4237	-0.4388	-1.2373	-1.0689	-1.0755	-0.0732	-0.3949	-0.4409
87	-1.2227	1.4712	-0.2319	0.1956	1.3191	-1.098	1.513	-1.301	1.609	1.3096	-1.4206	1.5125	1.5151	-0.2075	-1.4463	-1.025	-1.4776	0.152	-1.3748	-1.3576	1.5043	1.5236	1.4315	-1.0251	-1.4471	0.4348	-1.0998	-1.0924	1.365	1.3902	-1.525	-1.4909	-1.4215	1.4028	-1.5414	1.3964	1.5294	1.5018	-1.4642	1.3968	-1.274	1.4598	-1.4558	1.5043	-1.59	1.4931	1.5934	1.3175	1.3706
88	0.937	-1.1239	-0.2653	0.7015	-1.0961	0.8033	-1.0308	1.2699	-1.2392	0.8882	0.7159	-1.4098	-1.3217	1.3057	-0.0055	1.0704	0.9914	-0.6669	-1.0225	1.0692	-1.2083	-1.3603	-1.2186	0.7909	0.8512	-0.9859	-1.0305	-0.643	-1.3738	-0.989	1.1976	0.6546	0.7078	-0.9963	0.6562	-1.0163	-1.417	-1.1047	1.3465	-1.1426	-0.7493	-0.6282	0.5449	-1.1472	1.2773	-0.851	-0.9856	-1.281	-1.0726
89	1.0509	-1.2104	0.1799	0.1208	-0.7884	0.1925	-0.8415	0.8261	-1.1117	-1.18	0.0005	-1.2523	-0.8618	-0.1228	0.0958	0.6701	1.1024	-0.9103	1.1593	-0.1574	-0.8899	-1.2815	-1.1251	0.6775	1.1372	-0.0812	0.8395	-0.9537	-0.1365	0.1791	0.8177	0.7788	0.7622	-1.1943	1.363	-1.0183	-1.106	-0.94	1.2859	0.0216	0.9779	-1.3192	1.0258	-0.1969	1.2866	-0.7883	-0.2503	-1.1975	-0.9138
90	1.0307	-0.7915	-0.1389	-0.6465	-1.2018	1.085	-0.9273	0.7701	-1.2569	0.4883	1.2201	-0.6268	-0.9011	0.3755	-0.2191	0.6548	0.1231	-0.5873	1.0933	1.202	-1.1953	0.6105	-1.1001	-0.7722	0.0934	0.0449	-0.1849	1.0014	-0.9669	-1.1466	0.0038	-0.3728	1.0491	-0.1628	-0.1519	-0.9919	-0.1466	-1.0657	1.0814	-0.8291	1.2847	-0.865	-0.509	-1.3181	1.0973	-1.0378	-0.1209	-0.8513	-1.2982
93	0.8091	1.2557	-0.4123	-1.0036	-0.2843	-1.2159	0.9239	0.1549	1.2077	0.6706	-0.2762	1.3879	1.1611	-1.3607	-1.4175	-1.1638	-1.4124	0.3614	-1.1792	-1.2969	0.8938	1.2637	1.3994	-1.2942	-1.117	-0.0563	-0.8711	0.3501	1.4221	1.4278	-1.1635	-1.1351	-0.5376	1.3484	-1.3043	1.1791	1.3401	0.3936	-1.292	0.9306	-1.0338	0.3425	-1.3568	-0.6635	-1.3477	0.8406	1.3366	1.462	0.9943
94	-0.7433	-0.8965	1.4722	1.1148	0.9548	0.4517	-0.4525	0.2037	-0.6549	-0.0452	1.2553	-0.7651	-0.8181	0.9838	1.2701	1.0702	0.7267	-1.1771	-0.5001	0.1227	0.9912	-1.0502	-1.2824	1.0682	0.2421	0.0595	0.9306	0.1004	-0.9031	-1.3379	1.1117	1.3789	0.9184	-1.0918	0.9544	-0.8135	-1.2252	0.458	1.0709	0.127	0.0232	0.3694	1.1465	1.046	0.8222	0.9197	0.226	-0.8941	-1.0766
96	-1.4385	1.3271	-0.1479	0.4262	1.3023	-0.7534	1.3051	-1.2942	1.4609	0.8994	-1.0343	-0.3161	1.4153	-0.1698	-1.3158	-0.7027	-0.5232	-0.9795	-1.2274	-1.4131	1.495	1.0143	0.0464	-0.172	-1.2626	-1.1859	-0.343	-1.3937	1.1067	0.2039	-1.1977	-1.2386	-1.3221	1.2504	-1.121	1.3474	1.2202	1.4989	-1.3621	1.3978	-1.4587	1.3198	-0.8513	1.451	-0.1916	1.33	1.3911	1.1745	1.0947
97	-0.197	-1.0768	-0.3873	0.3962	0.5244	-0.6581	-0.7263	1.1008	-0.7645	0.0145	0.694	0.9958	-0.5809	0.0109	0.6073	0.9344	-0.5324	-0.1228	-0.9299	0.0604	-1.2927	-0.0193	-0.9994	0.6349	0.8265	-0.8833	-0.7984	0.2884	-1.0693	-0.8934	0.9547	1.0497	0.6527	-0.9868	0.8275	-0.7307	-0.8767	-0.9205	1.0895	-0.5574	-0.6416	-0.9	0.0992	0.9603	0.8685	-0.461	0.0294	-0.9567	-0.771
99	-0.012	0.9024	-0.2006	0.0461	0.5602	-1.1383	0.7378	0.1417	0.7379	-0.2165	-1.187	-0.9302	0.9909	-1.1425	-0.8625	-0.6075	0.8715	-0.8555	0.2048	-1.0773	0.8763	0.199	0.3947	-0.6913	-0.6783	-1.2674	0.8846	-1.5049	1.0521	-0.0305	0.3378	0.2391	-0.9001	0.1881	0.9618	0.7391	0.4841	0.8506	0.1148	0.9663	-0.9442	0.753	1.1957	0.9549	1.1308	0.7987	0.219	0.3573	1.1664
100	-0.8877	-0.6765	-0.4032	-1.0614	-0.0011	-0.2849	-0.3445	-0.1252	0.7358	0.0166	0.7583	-1.0913	-0.3796	-0.1794	0.6025	-1.0098	1.1005	-0.9555	1.0596	-1.2751	0.3242	-0.3671	-0.8595	-0.9759	0.858	-1.4492	-1.0359	-1.5115	0.245	0.7825	1.0625	-0.0467	-0.7526	0.6917	1.1118	0.6595	-0.9401	0.9643	0.5764	1.0971	-1.4392	0.9521	0.7869	0.4884	0.8956	0.1635	0.1315	-0.8628	1.0177
101	-1.2212	0.9097	-1.2319	-1.1887	1.1429	-1.339	1.4431	-1.5091	1.3655	-1.2278	-1.4079	1.4833	0.9469	-1.3755	-1.4313	-1.2006	-1.4278	1.1346	0.7837	-1.0075	-0.8618	1.1792	1.5646	-1.2888	-1.4238	1.2999	0.944	1.4825	1.4763	1.4875	-1.5526	-1.4855	-0.8838	1.3057	-1.5948	-0.8753	1.013	1.4294	-1.556	-0.888	1.2985	-1.0285	-1.3527	1.2372	-1.3791	-1.0836	1.3934	1.3412	1.2823
102	1.2449	-1.1832	0.2105	-1.1462	-1.2041	-0.9777	-1.222	-0.9412	-1.1952	-1.3202	-0.9222	-1.14	-1.1782	-0.3038	1.0234	-0.2104	1.4781	-1.1658	1.0702	0.9952	-1.2113	-1.3219	-1.378	-0.5806	-0.8407	-0.9657	0.7384	-0.5452	-0.9682	-1.3341	-0.8771	-0.1212	1.075	-1.1715	1.3445	-1.127	-1.2031	-1.156	0.9624	-1.1825	0.7734	-1.2446	1.453	-1.3995	0.7587	-1.1317	0.0822	0.059	1.1918
[truncated: 183 more columns]
