# Supplementary material for: Expression-based subtypes define pathologic response to neoadjuvant immune-checkpoint inhibitors in muscle-invasive bladder cancer
Source: Nat Commun. 2023 Apr 27;14:2126. doi: 10.1038/s41467-023-37568-9 (PMC10140274; doi:10.1038/s41467-023-37568-9)
Supplement: Supplementary file 21 — Supplementary Data 17 [file 41467_2023_37568_MOESM21_ESM.xlsx]

## Sheet: Supplementary Data 17
Supplementary Table 17: Activity status of 232 TF regulons in the PURE01 n=82 cohort
Sample.ID	ADNP	AEBP1	AKAP8	AKAP8L	AKNA	ARID2	ARID5A	ATOH8	BACH2	BAZ2B	BHLHE41	BNC1	BNC2	BPTF	CASZ1	CC2D1A	CEBPA	CEBPB	CEBPG	CENPX	CPEB1	CREB3L1	CREB5	CXXC1	DMBX1	DNMT1	E2F1	E2F7	EGR2	EGR3	EHF	ELF3	ELF4	ELK3	EMX2	ERG	ETV1	FLI1	FOXA1	FOXF1	FOXM1	FOXN3	FOXO6	FOXP3	GATA3	GATA5	GATA6	GLIS2	GLIS3
1	-1	1	0	-1	1	-1	1	0	1	1	-1	1	1	-1	-1	0	-1	0	-1	0	1	1	1	-1	-1	1	-1	1	1	1	-1	-1	-1	1	-1	1	1	1	0	0	0	1	-1	1	-1	1	0	1	1
2	-1	1	1	1	1	0	0	0	0	0	1	0	0	1	1	1	1	-1	0	0	1	0	-1	1	1	-1	-1	-1	0	-1	1	1	1	-1	0	1	0	-1	0	1	-1	1	0	1	0	1	0	0	0
5	1	-1	1	1	-1	-1	-1	0	-1	-1	0	0	-1	1	0	1	1	-1	1	1	-1	-1	0	1	0	1	1	1	-1	-1	0	1	1	-1	1	-1	-1	-1	1	-1	1	-1	1	-1	1	-1	-1	-1	-1
6	0	1	0	1	1	1	0	-1	0	0	1	0	0	-1	1	1	1	0	-1	-1	0	1	-1	1	0	-1	-1	0	0	0	-1	1	1	1	-1	0	0	0	-1	0	-1	1	1	1	-1	0	0	1	0
7	0	-1	1	-1	-1	1	-1	1	-1	0	-1	1	-1	-1	0	1	-1	0	1	1	-1	1	1	0	-1	0	1	1	0	1	1	1	0	0	-1	0	-1	-1	1	-1	1	-1	0	-1	-1	0	0	-1	-1
8	-1	1	0	0	0	-1	1	0	1	1	-1	-1	1	-1	-1	0	-1	0	-1	0	1	1	1	1	1	-1	1	-1	1	1	0	0	-1	1	1	1	1	0	0	1	-1	0	1	1	0	1	0	1	1
9	1	-1	1	1	0	1	-1	1	-1	-1	1	-1	-1	1	1	1	1	-1	1	1	-1	-1	-1	1	1	0	1	0	-1	-1	1	1	1	-1	1	-1	-1	-1	1	-1	1	-1	1	-1	1	-1	-1	-1	-1
10	0	-1	0	1	0	0	0	1	-1	1	1	-1	0	1	1	1	1	-1	1	1	1	-1	-1	1	1	-1	1	-1	-1	-1	1	1	-1	-1	1	0	-1	0	1	1	-1	1	1	0	1	1	0	-1	0
12	1	-1	1	-1	-1	1	-1	1	-1	1	1	-1	-1	1	1	1	1	-1	1	1	0	-1	-1	1	1	-1	-1	0	-1	-1	1	1	1	0	1	0	-1	-1	1	-1	0	0	0	-1	1	-1	-1	-1	-1
14	0	-1	0	1	1	1	-1	0	0	0	1	-1	-1	1	1	1	1	-1	0	0	0	-1	0	1	1	0	1	1	-1	-1	1	1	1	-1	1	-1	-1	0	1	-1	0	0	1	0	1	0	-1	-1	-1
15	1	-1	1	1	-1	1	-1	1	-1	1	1	-1	-1	1	1	1	1	-1	0	1	0	-1	-1	1	1	-1	-1	0	-1	-1	1	1	1	-1	1	-1	-1	-1	1	0	0	0	0	-1	1	0	-1	-1	-1
17	1	1	1	1	1	1	1	-1	0	0	1	1	1	0	1	1	0	0	0	0	0	0	0	1	0	0	1	0	0	-1	1	1	1	0	1	-1	0	0	-1	-1	1	0	1	1	1	0	0	0	-1
18	-1	1	1	0	1	-1	1	1	1	1	0	0	1	-1	-1	0	0	0	-1	-1	1	1	1	-1	0	-1	-1	-1	1	1	-1	-1	-1	1	-1	1	1	1	0	1	-1	1	-1	1	1	1	1	1	1
19	-1	1	0	1	1	0	1	-1	1	1	0	0	1	-1	0	0	-1	-1	-1	-1	1	1	1	1	-1	-1	-1	-1	1	1	0	0	-1	1	-1	1	1	1	-1	1	-1	1	0	1	-1	1	1	1	1
21	1	1	1	1	1	1	0	0	0	1	1	-1	1	1	1	1	1	-1	-1	0	1	0	-1	1	1	-1	-1	-1	-1	0	-1	1	1	-1	1	1	0	-1	1	1	-1	1	0	1	1	1	0	0	-1
22	-1	-1	0	0	0	1	-1	0	-1	1	1	-1	-1	0	1	0	1	-1	1	0	0	-1	-1	1	1	-1	0	-1	-1	-1	1	1	1	-1	1	-1	-1	0	1	-1	0	1	1	0	0	-1	-1	-1	-1
24	-1	1	0	-1	1	-1	1	-1	1	1	-1	1	1	-1	-1	-1	-1	0	-1	-1	1	1	1	-1	-1	0	-1	-1	1	1	-1	-1	-1	1	-1	1	1	1	-1	1	-1	1	-1	1	-1	1	1	1	1
25	1	-1	1	0	-1	1	-1	0	-1	1	1	-1	-1	1	1	1	1	-1	0	1	0	-1	-1	1	1	-1	-1	-1	-1	-1	1	1	1	-1	1	-1	-1	-1	1	0	0	0	1	-1	1	-1	-1	-1	-1
26	-1	1	0	-1	1	-1	1	-1	1	-1	-1	0	1	-1	-1	0	-1	-1	0	-1	1	1	1	-1	-1	1	1	1	1	1	-1	-1	-1	1	-1	1	1	1	-1	0	1	0	-1	1	-1	-1	1	1	1
27	0	1	0	0	1	1	1	0	1	1	1	1	1	-1	-1	-1	-1	0	-1	-1	1	1	1	-1	0	0	-1	-1	0	1	-1	-1	0	1	-1	1	1	1	-1	1	-1	1	-1	1	-1	1	1	1	0
28	0	0	1	0	1	-1	1	-1	1	-1	-1	1	0	-1	-1	-1	-1	0	0	0	-1	1	1	-1	-1	1	1	1	1	1	0	0	-1	0	1	-1	1	1	0	-1	1	-1	0	1	-1	0	1	1	1
29	-1	1	0	0	0	0	0	-1	0	1	1	1	1	-1	-1	0	-1	1	0	0	-1	1	1	-1	-1	1	0	1	1	1	-1	-1	1	1	-1	1	1	0	-1	-1	1	-1	-1	1	-1	-1	1	1	-1
30	0	0	0	-1	0	-1	1	-1	1	-1	-1	1	0	-1	-1	-1	-1	1	1	1	-1	0	1	-1	-1	1	1	1	1	1	-1	-1	1	1	-1	-1	1	0	-1	-1	1	-1	-1	0	-1	-1	1	1	1
31	-1	1	0	1	1	-1	1	-1	1	1	-1	1	1	0	0	0	-1	-1	-1	-1	1	1	1	0	-1	0	0	-1	1	1	-1	-1	-1	1	-1	1	1	1	-1	1	-1	1	-1	1	-1	1	1	1	1
32	1	-1	1	1	-1	0	-1	0	-1	0	1	-1	0	1	1	1	1	-1	0	1	-1	-1	0	1	1	-1	-1	0	0	0	0	1	1	-1	1	0	-1	-1	1	1	0	0	0	-1	1	-1	0	-1	-1
33	0	1	0	0	1	-1	1	0	1	0	-1	-1	1	-1	-1	-1	0	-1	-1	-1	1	1	1	-1	0	-1	0	-1	1	0	0	-1	-1	1	0	1	1	1	0	1	-1	1	0	1	1	1	1	1	1
34	-1	1	1	1	1	-1	1	-1	0	0	-1	-1	1	0	-1	0	0	-1	1	0	0	1	0	1	0	1	1	-1	0	0	0	0	-1	0	1	0	1	1	0	-1	1	-1	1	1	1	-1	0	1	1
36	1	0	0	0	-1	1	-1	1	-1	-1	1	-1	-1	1	1	1	1	-1	1	0	-1	-1	-1	1	1	-1	0	-1	-1	-1	1	1	1	-1	1	-1	-1	-1	1	-1	0	-1	1	-1	1	-1	0	-1	-1
37	1	-1	1	1	1	0	-1	1	-1	-1	1	-1	-1	1	1	1	1	-1	0	1	-1	-1	-1	1	1	0	1	1	-1	-1	1	1	0	-1	1	-1	-1	-1	1	-1	1	-1	1	0	1	-1	-1	-1	0
38	0	0	1	1	-1	1	0	1	-1	1	1	-1	0	-1	1	1	-1	-1	-1	0	1	1	-1	0	1	1	-1	0	-1	-1	0	1	1	1	0	1	1	-1	1	1	-1	1	0	0	0	1	1	0	0
40	0	-1	1	1	-1	1	-1	1	-1	-1	1	-1	-1	1	1	1	1	-1	1	1	-1	-1	-1	1	1	-1	0	0	-1	-1	1	1	1	-1	1	-1	-1	-1	1	-1	1	0	1	-1	1	-1	0	-1	-1
41	-1	1	0	-1	1	-1	1	-1	1	1	-1	1	1	-1	-1	-1	-1	1	-1	-1	1	1	1	-1	-1	0	-1	1	1	1	-1	-1	-1	1	-1	1	1	1	-1	1	-1	1	-1	1	-1	1	1	1	1
42	0	-1	0	1	0	1	-1	0	-1	-1	1	-1	-1	1	1	1	0	-1	1	1	-1	-1	-1	1	1	1	1	1	-1	-1	1	1	1	-1	1	-1	-1	-1	1	-1	1	-1	0	-1	1	-1	-1	-1	-1
43	-1	-1	0	1	1	0	-1	0	-1	0	-1	-1	-1	1	1	1	1	-1	1	1	0	-1	-1	1	1	1	1	0	-1	-1	1	1	-1	-1	1	-1	-1	1	1	0	1	0	1	-1	0	1	0	-1	0
44	1	1	1	1	1	0	-1	-1	-1	0	0	0	-1	1	0	1	1	-1	-1	0	-1	0	0	1	1	1	0	1	-1	-1	0	1	1	0	0	-1	-1	0	0	-1	1	1	0	0	1	-1	0	1	-1
45	-1	1	0	0	1	-1	1	-1	0	1	-1	-1	0	-1	1	1	-1	-1	-1	-1	1	-1	-1	1	1	1	1	0	-1	-1	1	1	-1	-1	1	1	-1	1	1	1	-1	0	1	1	0	1	0	-1	1
46	1	0	0	-1	-1	-1	-1	0	-1	-1	-1	-1	0	-1	0	-1	1	0	0	0	1	0	-1	1	-1	-1	-1	-1	1	1	1	1	0	0	1	0	0	-1	0	1	-1	-1	1	-1	0	1	0	1	-1
47	1	0	1	1	-1	1	0	-1	1	0	-1	0	1	1	-1	-1	-1	-1	0	1	0	0	1	-1	0	1	1	1	0	0	-1	-1	-1	-1	0	0	1	1	-1	-1	1	-1	0	0	-1	0	1	0	0
49	1	-1	1	1	-1	1	-1	1	-1	1	1	-1	-1	1	1	1	1	-1	0	1	-1	-1	-1	1	1	-1	-1	0	-1	-1	1	1	1	-1	1	-1	-1	-1	1	-1	0	0	1	-1	1	-1	-1	-1	-1
50	-1	1	0	-1	1	-1	1	-1	1	1	-1	1	1	-1	-1	-1	-1	0	-1	-1	1	1	1	-1	-1	0	0	-1	1	1	-1	-1	-1	1	-1	1	1	1	-1	1	-1	1	-1	1	-1	1	1	1	1
51	-1	0	0	0	1	-1	1	1	1	1	0	1	1	-1	-1	-1	-1	0	-1	-1	0	1	1	-1	-1	0	-1	-1	1	1	-1	0	-1	1	-1	1	1	1	-1	1	-1	1	-1	1	-1	1	1	1	1
52	-1	1	0	1	1	-1	1	0	1	1	0	0	1	-1	-1	0	-1	-1	-1	-1	1	1	1	0	0	-1	-1	-1	1	0	0	-1	-1	1	0	1	1	1	-1	1	-1	1	-1	1	1	1	1	1	1
53	0	0	1	0	1	1	1	0	1	1	-1	1	1	1	0	0	-1	0	-1	-1	1	1	1	-1	1	0	-1	-1	1	0	1	-1	-1	1	-1	1	-1	1	1	1	-1	1	-1	1	-1	1	1	0	-1
54	1	1	0	1	1	-1	1	1	1	1	-1	-1	1	1	1	1	-1	-1	-1	0	1	0	0	0	1	1	1	0	0	1	0	0	-1	0	1	1	-1	1	1	1	-1	1	1	1	0	1	1	1	1
56	0	0	0	1	1	1	0	0	0	1	1	-1	0	1	1	1	1	-1	0	0	1	-1	-1	1	1	1	1	0	-1	1	1	1	-1	-1	1	1	-1	1	1	1	-1	1	1	1	1	1	0	-1	-1
57	1	-1	1	-1	-1	0	-1	-1	-1	-1	1	-1	-1	0	1	1	1	0	1	1	-1	-1	-1	1	0	-1	1	1	-1	-1	1	1	0	0	1	-1	-1	-1	1	-1	1	-1	1	-1	1	-1	-1	0	-1
58	-1	0	1	-1	-1	-1	1	-1	0	-1	-1	-1	-1	-1	-1	-1	1	1	1	1	-1	-1	1	-1	-1	1	1	1	0	-1	-1	-1	1	-1	-1	-1	0	-1	-1	-1	1	-1	1	-1	0	-1	1	1	1
59	1	1	1	1	1	0	-1	1	-1	0	1	-1	-1	1	1	1	1	-1	-1	0	1	0	-1	1	1	-1	-1	-1	-1	-1	1	1	1	-1	1	1	-1	-1	1	1	-1	1	1	0	1	1	1	0	-1
60	-1	-1	0	1	1	-1	1	-1	-1	-1	1	1	0	-1	0	1	-1	1	-1	0	-1	0	0	-1	-1	1	0	1	0	0	0	1	1	0	-1	-1	0	-1	0	-1	1	-1	-1	1	-1	-1	0	0	-1
61	0	-1	0	-1	-1	1	-1	1	0	1	1	1	0	-1	-1	-1	-1	0	0	-1	-1	0	-1	-1	1	0	-1	-1	-1	1	1	-1	0	1	-1	-1	-1	-1	-1	0	0	-1	-1	-1	-1	0	0	1	0
62	-1	1	0	-1	0	-1	1	0	1	1	-1	1	1	-1	-1	-1	-1	0	-1	-1	1	1	1	-1	-1	0	-1	-1	1	1	-1	-1	-1	1	-1	1	1	0	-1	1	-1	1	-1	0	-1	1	1	1	1
63	0	1	0	-1	-1	-1	1	-1	1	-1	-1	1	1	-1	-1	-1	-1	1	-1	0	-1	1	1	-1	-1	0	-1	1	1	1	-1	-1	1	1	-1	1	1	0	-1	-1	1	1	-1	-1	-1	-1	1	1	1
64	-1	-1	0	-1	-1	-1	0	1	-1	1	1	0	-1	-1	0	-1	0	0	-1	-1	0	-1	0	-1	0	-1	-1	0	1	1	1	1	1	1	0	0	-1	0	1	0	0	0	0	1	0	-1	0	-1	0
65	-1	0	0	1	1	-1	1	-1	1	1	-1	0	0	-1	-1	0	-1	-1	-1	-1	1	1	0	-1	-1	1	1	1	1	1	-1	0	-1	1	-1	0	0	1	-1	0	0	1	-1	1	-1	0	1	0	1
66	-1	1	0	-1	0	-1	1	-1	1	-1	-1	-1	1	-1	-1	-1	1	0	0	0	-1	0	1	-1	-1	1	1	1	1	0	-1	-1	0	1	-1	-1	1	0	-1	-1	1	-1	1	0	0	-1	1	1	1
67	1	-1	1	-1	-1	1	-1	1	-1	-1	1	-1	-1	1	1	1	1	-1	1	1	-1	-1	-1	1	1	-1	0	0	-1	-1	1	1	1	-1	1	-1	-1	-1	1	-1	1	-1	1	-1	1	-1	-1	-1	-1
68	-1	1	0	0	1	0	1	-1	1	1	0	0	1	-1	-1	-1	-1	-1	-1	-1	1	1	0	-1	1	0	-1	-1	1	0	-1	-1	-1	1	-1	1	1	1	0	1	-1	1	-1	1	1	1	1	1	1
69	1	-1	0	-1	-1	1	-1	1	-1	-1	1	-1	-1	0	1	0	1	-1	1	0	0	-1	-1	1	1	-1	0	0	-1	-1	1	1	1	-1	1	-1	-1	-1	1	-1	1	0	1	-1	1	-1	-1	-1	-1
70	-1	-1	0	-1	0	0	1	-1	0	-1	-1	-1	1	1	0	-1	1	-1	0	0	-1	-1	0	0	-1	-1	0	-1	1	1	-1	-1	-1	1	-1	0	0	1	-1	0	0	0	0	1	0	-1	0	0	1
72	1	-1	0	0	-1	1	-1	1	-1	0	1	1	-1	-1	1	1	0	0	0	0	-1	-1	1	1	-1	-1	-1	0	-1	1	1	1	1	-1	0	0	-1	-1	1	-1	0	0	-1	-1	0	-1	0	-1	-1
73	0	-1	0	-1	-1	-1	-1	0	-1	-1	1	-1	-1	-1	1	-1	1	-1	1	-1	0	-1	-1	-1	1	-1	0	-1	-1	-1	1	1	0	0	1	-1	-1	-1	1	0	0	-1	1	-1	0	-1	0	-1	-1
75	1	-1	1	-1	-1	1	-1	1	-1	-1	1	-1	-1	-1	0	1	1	0	1	0	-1	-1	-1	1	1	-1	0	0	-1	-1	0	0	1	-1	1	-1	-1	-1	0	-1	0	-1	1	-1	1	-1	0	-1	-1
76	0	0	0	1	-1	1	-1	1	-1	-1	1	-1	1	1	1	1	1	-1	1	1	-1	0	-1	1	1	0	0	0	-1	-1	1	1	1	0	0	0	1	-1	0	1	0	-1	1	-1	1	0	0	0	0
77	-1	1	0	0	1	-1	1	-1	1	1	-1	0	1	-1	-1	-1	0	-1	-1	-1	1	1	1	-1	-1	-1	-1	-1	1	0	-1	-1	-1	1	-1	1	1	1	-1	1	-1	1	0	1	-1	1	1	1	1
78	1	0	1	0	0	0	-1	1	0	0	1	-1	0	1	1	1	1	-1	1	0	1	0	-1	1	1	-1	0	-1	-1	-1	1	1	0	-1	1	1	-1	0	1	1	0	0	1	0	1	1	0	-1	-1
80	-1	1	-1	-1	-1	-1	1	-1	1	-1	-1	1	1	-1	-1	-1	-1	1	0	0	-1	1	1	-1	-1	1	1	1	1	1	-1	-1	0	1	-1	-1	1	1	-1	-1	1	-1	-1	0	-1	-1	1	1	1
82	0	-1	0	0	-1	1	-1	1	-1	0	1	-1	-1	0	1	1	1	-1	1	1	-1	-1	-1	1	1	-1	-1	-1	-1	-1	1	1	1	-1	1	-1	-1	-1	1	-1	0	-1	1	-1	1	-1	-1	-1	-1
84	0	1	0	-1	0	-1	1	-1	1	0	-1	1	1	-1	-1	-1	-1	0	-1	-1	1	1	1	-1	-1	0	0	0	1	1	-1	-1	-1	1	-1	1	1	1	-1	0	-1	1	-1	1	-1	1	1	1	1
85	1	-1	-1	-1	-1	-1	-1	-1	0	-1	-1	0	-1	-1	0	-1	-1	-1	1	1	-1	0	1	-1	-1	1	1	1	-1	0	-1	-1	-1	-1	1	-1	1	1	0	-1	1	-1	0	-1	-1	-1	1	-1	1
86	1	0	1	-1	-1	1	0	-1	0	-1	-1	-1	-1	1	1	-1	-1	-1	1	1	-1	0	0	0	-1	1	1	1	1	0	-1	-1	-1	-1	0	-1	1	-1	-1	-1	1	-1	0	-1	-1	-1	0	0	0
87	-1	1	0	0	1	-1	1	-1	1	1	-1	1	1	0	-1	-1	-1	0	-1	-1	1	1	1	-1	-1	0	-1	-1	1	1	-1	-1	-1	1	-1	1	1	1	-1	1	-1	1	-1	1	-1	1	1	1	1
88	1	-1	0	1	-1	1	-1	1	-1	1	1	-1	-1	1	0	1	1	-1	-1	1	-1	-1	-1	1	1	-1	-1	-1	-1	-1	1	1	1	-1	1	-1	-1	-1	1	-1	-1	-1	1	-1	1	-1	-1	-1	-1
89	1	-1	0	0	-1	0	-1	1	-1	-1	0	-1	-1	0	0	1	1	-1	1	0	-1	-1	-1	1	1	0	1	-1	0	0	1	1	1	-1	1	-1	-1	-1	1	0	1	-1	1	0	1	-1	0	-1	-1
90	1	-1	0	-1	-1	1	-1	1	-1	0	1	-1	-1	0	0	1	0	-1	1	1	-1	1	-1	-1	0	0	0	1	-1	-1	0	0	1	0	0	-1	0	-1	1	-1	1	-1	0	-1	1	-1	0	-1	-1
93	1	1	0	-1	0	-1	1	0	1	1	0	1	1	-1	-1	-1	-1	0	-1	-1	1	1	1	-1	-1	0	-1	0	1	1	-1	-1	-1	1	-1	1	1	1	-1	1	-1	0	-1	-1	-1	1	1	1	1
94	-1	-1	1	1	1	0	-1	0	-1	0	1	-1	-1	1	1	1	1	-1	-1	0	1	-1	-1	1	0	0	1	0	-1	-1	1	1	1	-1	1	-1	-1	1	1	0	0	0	1	1	1	1	0	-1	-1
96	-1	1	0	1	1	-1	1	-1	1	1	-1	0	1	0	-1	-1	-1	-1	-1	-1	1	1	0	0	-1	-1	0	-1	1	0	-1	-1	-1	1	-1	1	1	1	-1	1	-1	1	-1	1	0	1	1	1	1
97	0	-1	0	1	1	-1	-1	1	-1	0	1	1	-1	0	1	1	-1	0	-1	0	-1	0	-1	1	1	-1	-1	0	-1	-1	1	1	1	-1	1	-1	-1	-1	1	-1	-1	-1	0	1	1	-1	0	-1	-1
99	0	1	0	0	1	-1	1	0	1	0	-1	-1	1	-1	-1	-1	1	-1	0	-1	1	0	0	-1	-1	-1	1	-1	1	0	0	0	-1	0	1	1	0	1	0	1	-1	1	1	1	1	1	0	0	1
100	-1	-1	0	-1	0	0	0	0	1	0	1	-1	0	0	1	-1	1	-1	1	-1	0	0	-1	-1	1	-1	-1	-1	0	1	1	0	-1	1	1	1	-1	1	1	1	-1	1	1	0	1	0	0	-1	1
101	-1	1	-1	-1	1	-1	1	-1	1	-1	-1	1	1	-1	-1	-1	-1	1	1	-1	-1	1	1	-1	-1	1	1	1	1	1	-1	-1	-1	1	-1	-1	1	1	-1	-1	1	-1	-1	1	-1	-1	1	1	1
102	1	-1	0	-1	-1	-1	-1	-1	-1	-1	-1	-1	-1	0	1	0	1	-1	1	1	-1	-1	-1	-1	-1	-1	1	0	-1	-1	-1	0	1	-1	1	-1	-1	-1	1	-1	1	-1	1	-1	1	-1	0	0	1
[truncated: 183 more columns]
