# Supplementary material for: Expression-based subtypes define pathologic response to neoadjuvant immune-checkpoint inhibitors in muscle-invasive bladder cancer
Source: Nat Commun. 2023 Apr 27;14:2126. doi: 10.1038/s41467-023-37568-9 (PMC10140274; doi:10.1038/s41467-023-37568-9)
Supplement: Supplementary file 22 — Supplementary Data 18 [file 41467_2023_37568_MOESM22_ESM.xlsx]

## Sheet: Supplementary Data 18
Supplementary Table 18: Comparing KDM5B regulon targets in PURE01 n=82 and TCGA-BLCA n=404.
PURE01.TF	PURE01.Target	PURE01.TargetType	PURE01.ImmuneRelated	TCGA_BLCA.Symbol	TCGA_BLCA.MI	TCGA_BLCA.Pvalue	TCGA_BLCA.AdjustedPvalue	TCGA_BLCA.TargetType
KDM5B	CD74	-1	Yes	CD74	0.0844	4.941e-09	3.911e-08	-1
KDM5B	LYZ	-1	Yes	LYZ	0.0637	4.941e-09	3.911e-08	-1
KDM5B	CD2	-1	Yes	CD2	0.0703	4.941e-09	3.911e-08	-1
KDM5B	CD180	-1	Yes	CD180	0.0713	4.941e-09	3.911e-08	-1
KDM5B	TLR4	-1	Yes	TLR4	0.0198	6.61e-05	0.0002293	-1
KDM5B	CD3G	-1	Yes	CD3G	0.0265	4.303e-06	1.92e-05	-1
KDM5B	CCR5	-1	Yes	CCR5	0.0638	4.941e-09	3.911e-08	-1
KDM5B	CD52	-1	Yes	CD52	0.0897	4.941e-09	3.911e-08	-1
KDM5B	CXCR6	-1	Yes	CXCR6	0.0618	4.941e-09	3.911e-08	-1
KDM5B	TLR1	-1	Yes	TLR1	0.0321	4.249e-07	2.361e-06	-1
KDM5B	HLA-DRB1	-1	Yes	HLA-DRB1	0.0777	4.941e-09	3.911e-08	-1
KDM5B	HLA-DQA1	-1	Yes	HLA-DQA1	0.0648	4.941e-09	3.911e-08	-1
KDM5B	HLA-DMA	-1	Yes	HLA-DMA	0.1196	4.941e-09	3.911e-08	-1
KDM5B	HLA-DRA	-1	Yes	HLA-DRA	0.077	4.941e-09	3.911e-08	-1
KDM5B	HLA-DMB	-1	Yes	HLA-DMB	0.1002	4.941e-09	3.911e-08	-1
KDM5B	TMEM176A	-1	No	TMEM176A	0.0864	4.941e-09	3.911e-08	-1
KDM5B	BTK	-1	No	BTK	0.0896	4.941e-09	3.911e-08	-1
KDM5B	RUNX3	-1	No	RUNX3	0.0403	9.881e-09	7.228e-08	-1
KDM5B	BIRC3	-1	No	BIRC3	0.0808	4.941e-09	3.911e-08	-1
KDM5B	TNFRSF1B	-1	No	TNFRSF1B	0.1232	4.941e-09	3.911e-08	-1
KDM5B	CST7	-1	No	CST7	0.0969	4.941e-09	3.911e-08	-1
KDM5B	P2RY10	-1	No	P2RY10	0.0269	3.597e-06	1.629e-05	-1
KDM5B	JAK2	-1	No	JAK2	0.0232	1.596e-05	6.283e-05	-1
KDM5B	CTSZ	-1	No	CTSZ	0.1334	4.941e-09	3.911e-08	-1
KDM5B	LPIN2	-1	No	LPIN2	0.0278	2.544e-06	1.191e-05	-1
KDM5B	ATP8B4	-1	No	ATP8B4	0.0644	4.941e-09	3.911e-08	-1
KDM5B	CD37	-1	No	CD37	0.0711	4.941e-09	3.911e-08	-1
KDM5B	TNFSF8	-1	No	TNFSF8	0.0376	3.458e-08	2.327e-07	-1
KDM5B	SH2B3	-1	No	SH2B3	0.0461	4.941e-09	3.911e-08	-1
KDM5B	GZMK	-1	No	GZMK	0.0649	4.941e-09	3.911e-08	-1
KDM5B	SLC1A4	-1	No	SLC1A4	0.0667	4.941e-09	3.911e-08	-1
KDM5B	IFIT2	-1	No	IFIT2	0.0365	5.929e-08	3.838e-07	-1
KDM5B	HCST	-1	No	HCST	0.1336	4.941e-09	3.911e-08	-1
KDM5B	EVI2A	-1	No	EVI2A	0.0686	4.941e-09	3.911e-08	-1
KDM5B	TM6SF1	-1	No	TM6SF1	0.0473	4.941e-09	3.911e-08	-1
KDM5B	PIK3R5	-1	No	PIK3R5	0.0694	4.941e-09	3.911e-08	-1
KDM5B	C1orf162	-1	No	C1orf162	0.1143	4.941e-09	3.911e-08	-1
KDM5B	ADPRH	-1	No	ADPRH	0.0714	4.941e-09	3.911e-08	-1
KDM5B	USP12	-1	No	USP12	0.0193	8.16e-05	0.0002776	1
KDM5B	ELMO1	-1	No	ELMO1	0.0271	3.429e-06	1.561e-05	-1
KDM5B	FCER1G	-1	No	FCER1G	0.0912	4.941e-09	3.911e-08	-1
KDM5B	TGFBR2	-1	No	TGFBR2	0.0201	5.845e-05	0.0002049	-1
KDM5B	CYBB	-1	No	CYBB	0.0639	4.941e-09	3.911e-08	-1
KDM5B	SH2D1A	-1	No	SH2D1A	0.056	4.941e-09	3.911e-08	-1
KDM5B	EVI2B	-1	No	EVI2B	0.0616	4.941e-09	3.911e-08	-1
KDM5B	MPEG1	-1	No	MPEG1	0.0706	4.941e-09	3.911e-08	-1
KDM5B	CR1	-1	No	CR1	0.0321	4.348e-07	2.41e-06	-1
KDM5B	AIF1	-1	No	AIF1	0.1114	4.941e-09	3.911e-08	-1
KDM5B	PTPRCAP	-1	No	PTPRCAP	0.1194	4.941e-09	3.911e-08	-1
KDM5B	TP63	1	No	TP63	0.0658	4.941e-09	3.911e-08	1
KDM5B	NOTCH3	1	No	NOTCH3	0.1383	4.941e-09	3.911e-08	1
KDM5B	HAS3	1	No	HAS3	0.0527	4.941e-09	3.911e-08	1
KDM5B	WDR59	1	No	WDR59	0.0471	4.941e-09	3.911e-08	1
KDM5B	SLC2A1	1	No	SLC2A1	0.079	4.941e-09	3.911e-08	1
KDM5B	LAMA5	1	No	LAMA5	0.0299	1.028e-06	5.215e-06	1
KDM5B	GFOD2	1	No	GFOD2	0.0279	2.386e-06	1.122e-05	1
KDM5B	JUP	1	No	JUP	0.0652	4.941e-09	3.911e-08	1
KDM5B	FAM110C	1	No	FAM110C	0.0817	4.941e-09	3.911e-08	1
KDM5B	SEMA4B	1	No	SEMA4B	0.0733	4.941e-09	3.911e-08	1
