# Supplementary material for: Expression-based subtypes define pathologic response to neoadjuvant immune-checkpoint inhibitors in muscle-invasive bladder cancer
Source: Nat Commun. 2023 Apr 27;14:2126. doi: 10.1038/s41467-023-37568-9 (PMC10140274; doi:10.1038/s41467-023-37568-9)
Supplement: Supplementary file 23 — Supplementary Data 19 [file 41467_2023_37568_MOESM23_ESM.xlsx]

## Sheet: Supplementary Data 19
Supplementary Table 19: Enriched Reactome pathways for the STRING network for the KDM5B regulon's negative target genes.
term ID	term description	observed gene count	background gene count	strength	false discovery rate	matching proteins in your network (IDs)	matching proteins in your network (labels)
HSA-168256	Immune System	38	1925	0.72	5.52e-17	9606.ENSP00000009530,9606.ENSP00000162749,9606.ENSP00000217131,9606.ENSP00000223795,9606.ENSP00000246551,9606.ENSP00000247668,9606.ENSP00000256447,9606.ENSP00000259808,9606.ENSP00000261267,9606.ENSP00000280333,9606.ENSP00000284509,9606.ENSP00000284818,9606.ENSP00000289902,9606.ENSP00000292303,9606.ENSP00000293328,9606.ENSP00000312185,9606.ENSP00000341208,9606.ENSP00000353099,9606.ENSP00000354932,…	CD74,TNFRSF1A,CTSZ,TNFSF8,HCST,TRAF2,CD180,RIPK1,LYZ,DOCK1,ATP8B4,LY96,FCER1G,CCR5,STAT5B,ELMO1,STAT5A,HLA-DRB1,TLR1,CR1,TAB2,MAP3K7,CD58,SH2D1A,IFIT2,TLR4,HLA-DMA,TNFRSF1B,CYBB,LY86,JAK2,HLA-DRA,TNF,HLA-DMB,IKBKB,CD3G,CCL5,BTK
HSA-5357956	TNFR1-induced NFkappaB signaling pathway	8	30	1.85	1.74e-10	9606.ENSP00000162749,9606.ENSP00000247668,9606.ENSP00000259808,9606.ENSP00000341268,9606.ENSP00000356426,9606.ENSP00000358335,9606.ENSP00000398698,9606.ENSP00000430684	TNFRSF1A,TRAF2,RIPK1,TRADD,TAB2,MAP3K7,TNF,IKBKB
HSA-168249	Innate Immune System	22	1012	0.77	1.23e-09	9606.ENSP00000217131,9606.ENSP00000247668,9606.ENSP00000256447,9606.ENSP00000259808,9606.ENSP00000261267,9606.ENSP00000280333,9606.ENSP00000284509,9606.ENSP00000284818,9606.ENSP00000289902,9606.ENSP00000312185,9606.ENSP00000354932,9606.ENSP00000356016,9606.ENSP00000356426,9606.ENSP00000358335,9606.ENSP00000358501,9606.ENSP00000363089,9606.ENSP00000365435,9606.ENSP00000367851,9606.ENSP00000369286,…	CTSZ,TRAF2,CD180,RIPK1,LYZ,DOCK1,ATP8B4,LY96,FCER1G,ELMO1,TLR1,CR1,TAB2,MAP3K7,CD58,TLR4,TNFRSF1B,CYBB,LY86,IKBKB,CD3G,BTK
HSA-166016	Toll Like Receptor 4 (TLR4) Cascade	10	126	1.33	4.94e-09	9606.ENSP00000256447,9606.ENSP00000259808,9606.ENSP00000284818,9606.ENSP00000354932,9606.ENSP00000356426,9606.ENSP00000358335,9606.ENSP00000363089,9606.ENSP00000369286,9606.ENSP00000430684,9606.ENSP00000483570	CD180,RIPK1,LY96,TLR1,TAB2,MAP3K7,TLR4,LY86,IKBKB,BTK
HSA-1280215	Cytokine Signaling in Immune system	16	654	0.82	1.1e-07	9606.ENSP00000162749,9606.ENSP00000223795,9606.ENSP00000247668,9606.ENSP00000292303,9606.ENSP00000293328,9606.ENSP00000341208,9606.ENSP00000353099,9606.ENSP00000356426,9606.ENSP00000358335,9606.ENSP00000360891,9606.ENSP00000365435,9606.ENSP00000371067,9606.ENSP00000378786,9606.ENSP00000398698,9606.ENSP00000430684,9606.ENSP00000474412	TNFRSF1A,TNFSF8,TRAF2,CCR5,STAT5B,STAT5A,HLA-DRB1,TAB2,MAP3K7,IFIT2,TNFRSF1B,JAK2,HLA-DRA,TNF,IKBKB,CCL5
HSA-5357786	TNFR1-induced proapoptotic signaling	5	13	2.01	2.02e-07	9606.ENSP00000162749,9606.ENSP00000247668,9606.ENSP00000259808,9606.ENSP00000341268,9606.ENSP00000398698	TNFRSF1A,TRAF2,RIPK1,TRADD,TNF
HSA-5357905	Regulation of TNFR1 signaling	6	32	1.7	2.02e-07	9606.ENSP00000162749,9606.ENSP00000247668,9606.ENSP00000259808,9606.ENSP00000341268,9606.ENSP00000398698,9606.ENSP00000430684	TNFRSF1A,TRAF2,RIPK1,TRADD,TNF,IKBKB
HSA-140534	Caspase activation via Death Receptors in the presence of ligand	5	15	1.95	2.91e-07	9606.ENSP00000247668,9606.ENSP00000259808,9606.ENSP00000284818,9606.ENSP00000341268,9606.ENSP00000363089	TRAF2,RIPK1,LY96,TRADD,TLR4
HSA-1280218	Adaptive Immune System	16	733	0.77	3.41e-07	9606.ENSP00000009530,9606.ENSP00000246551,9606.ENSP00000284818,9606.ENSP00000353099,9606.ENSP00000354932,9606.ENSP00000356426,9606.ENSP00000358335,9606.ENSP00000360181,9606.ENSP00000363089,9606.ENSP00000363976,9606.ENSP00000367851,9606.ENSP00000378786,9606.ENSP00000398890,9606.ENSP00000430684,9606.ENSP00000431445,9606.ENSP00000483570	CD74,HCST,LY96,HLA-DRB1,TLR1,TAB2,MAP3K7,SH2D1A,TLR4,HLA-DMA,CYBB,HLA-DRA,HLA-DMB,IKBKB,CD3G,BTK
HSA-5602358	Diseases associated with the TLR signaling cascade	5	24	1.75	1.81e-06	9606.ENSP00000284818,9606.ENSP00000354932,9606.ENSP00000363089,9606.ENSP00000430684,9606.ENSP00000483570	LY96,TLR1,TLR4,IKBKB,BTK
HSA-166058	MyD88:MAL(TIRAP) cascade initiated on plasma membrane	7	94	1.3	1.88e-06	9606.ENSP00000284818,9606.ENSP00000354932,9606.ENSP00000356426,9606.ENSP00000358335,9606.ENSP00000363089,9606.ENSP00000430684,9606.ENSP00000483570	LY96,TLR1,TAB2,MAP3K7,TLR4,IKBKB,BTK
HSA-5602498	MyD88 deficiency (TLR2/4)	4	10	2.03	2.71e-06	9606.ENSP00000284818,9606.ENSP00000354932,9606.ENSP00000363089,9606.ENSP00000483570	LY96,TLR1,TLR4,BTK
HSA-5603041	IRAK4 deficiency (TLR2/4)	4	11	1.99	3.51e-06	9606.ENSP00000284818,9606.ENSP00000354932,9606.ENSP00000363089,9606.ENSP00000483570	LY96,TLR1,TLR4,BTK
HSA-449147	Signaling by Interleukins	11	439	0.83	1.16e-05	9606.ENSP00000162749,9606.ENSP00000292303,9606.ENSP00000293328,9606.ENSP00000341208,9606.ENSP00000356426,9606.ENSP00000358335,9606.ENSP00000365435,9606.ENSP00000371067,9606.ENSP00000398698,9606.ENSP00000430684,9606.ENSP00000474412	TNFRSF1A,CCR5,STAT5B,STAT5A,TAB2,MAP3K7,TNFRSF1B,JAK2,TNF,IKBKB,CCL5
HSA-9014325	TICAM1,TRAF6-dependent induction of TAK1 complex	4	16	1.83	1.16e-05	9606.ENSP00000284818,9606.ENSP00000356426,9606.ENSP00000358335,9606.ENSP00000363089	LY96,TAB2,MAP3K7,TLR4
HSA-937072	TRAF6-mediated induction of TAK1 complex within TLR4 complex	4	16	1.83	1.16e-05	9606.ENSP00000284818,9606.ENSP00000356426,9606.ENSP00000358335,9606.ENSP00000363089	LY96,TAB2,MAP3K7,TLR4
HSA-975163	IRAK2 mediated activation of TAK1 complex upon TLR7/8 or 9 stimulation	4	16	1.83	1.16e-05	9606.ENSP00000284818,9606.ENSP00000356426,9606.ENSP00000358335,9606.ENSP00000363089	LY96,TAB2,MAP3K7,TLR4
HSA-6783783	Interleukin-10 signaling	5	45	1.47	1.4e-05	9606.ENSP00000162749,9606.ENSP00000292303,9606.ENSP00000365435,9606.ENSP00000398698,9606.ENSP00000474412	TNFRSF1A,CCR5,TNFRSF1B,TNF,CCL5
HSA-202424	Downstream TCR signaling	6	89	1.26	1.68e-05	9606.ENSP00000353099,9606.ENSP00000356426,9606.ENSP00000358335,9606.ENSP00000378786,9606.ENSP00000430684,9606.ENSP00000431445	HLA-DRB1,TAB2,MAP3K7,HLA-DRA,IKBKB,CD3G
HSA-1236975	Antigen processing-Cross presentation	6	96	1.22	2.32e-05	9606.ENSP00000284818,9606.ENSP00000354932,9606.ENSP00000363089,9606.ENSP00000367851,9606.ENSP00000430684,9606.ENSP00000483570	LY96,TLR1,TLR4,CYBB,IKBKB,BTK
HSA-168164	Toll Like Receptor 3 (TLR3) Cascade	6	95	1.23	2.32e-05	9606.ENSP00000259808,9606.ENSP00000284818,9606.ENSP00000356426,9606.ENSP00000358335,9606.ENSP00000363089,9606.ENSP00000430684	RIPK1,LY96,TAB2,MAP3K7,TLR4,IKBKB
HSA-937041	IKK complex recruitment mediated by RIP1	4	21	1.71	2.32e-05	9606.ENSP00000259808,9606.ENSP00000284818,9606.ENSP00000363089,9606.ENSP00000430684	RIPK1,LY96,TLR4,IKBKB
HSA-937061	TRIF(TICAM1)-mediated TLR4 signaling	6	96	1.22	2.32e-05	9606.ENSP00000259808,9606.ENSP00000284818,9606.ENSP00000356426,9606.ENSP00000358335,9606.ENSP00000363089,9606.ENSP00000430684	RIPK1,LY96,TAB2,MAP3K7,TLR4,IKBKB
HSA-9006335	Signaling by Erythropoietin	4	24	1.65	3.23e-05	9606.ENSP00000293328,9606.ENSP00000341208,9606.ENSP00000371067,9606.ENSP00000392812	STAT5B,STAT5A,JAK2,PIK3R5
HSA-9027283	Erythropoietin activates STAT5	3	7	2.06	5.26e-05	9606.ENSP00000293328,9606.ENSP00000341208,9606.ENSP00000371067	STAT5B,STAT5A,JAK2
HSA-2562578	TRIF-mediated programmed cell death	3	9	1.95	9.32e-05	9606.ENSP00000259808,9606.ENSP00000284818,9606.ENSP00000363089	RIPK1,LY96,TLR4
HSA-2586552	Signaling by Leptin	3	9	1.95	9.32e-05	9606.ENSP00000293328,9606.ENSP00000341208,9606.ENSP00000371067	STAT5B,STAT5A,JAK2
HSA-3371378	Regulation by c-FLIP	3	10	1.91	0.00011	9606.ENSP00000247668,9606.ENSP00000259808,9606.ENSP00000341268	TRAF2,RIPK1,TRADD
HSA-5218900	CASP8 activity is inhibited	3	10	1.91	0.00011	9606.ENSP00000247668,9606.ENSP00000259808,9606.ENSP00000341268	TRAF2,RIPK1,TRADD
HSA-69416	Dimerization of procaspase-8	3	10	1.91	0.00011	9606.ENSP00000247668,9606.ENSP00000259808,9606.ENSP00000341268	TRAF2,RIPK1,TRADD
HSA-1236974	ER-Phagosome pathway	5	80	1.22	0.00012	9606.ENSP00000284818,9606.ENSP00000354932,9606.ENSP00000363089,9606.ENSP00000430684,9606.ENSP00000483570	LY96,TLR1,TLR4,IKBKB,BTK
HSA-162582	Signal Transduction	24	2605	0.39	0.00012	9606.ENSP00000162749,9606.ENSP00000171757,9606.ENSP00000247668,9606.ENSP00000259808,9606.ENSP00000280333,9606.ENSP00000292303,9606.ENSP00000293328,9606.ENSP00000312185,9606.ENSP00000341208,9606.ENSP00000341268,9606.ENSP00000345492,9606.ENSP00000351905,9606.ENSP00000356426,9606.ENSP00000358335,9606.ENSP00000367851,9606.ENSP00000371067,9606.ENSP00000382800,9606.ENSP00000392812,9606.ENSP00000395704,…	TNFRSF1A,P2RY10,TRAF2,RIPK1,DOCK1,CCR5,STAT5B,ELMO1,STAT5A,TRADD,SH2B3,TGFBR2,TAB2,MAP3K7,CYBB,JAK2,RUNX3,PIK3R5,CXCR6,TNF,IKBKB,RGS13,CCL5,BTK
HSA-1433557	Signaling by SCF-KIT	4	40	1.43	0.00016	9606.ENSP00000293328,9606.ENSP00000341208,9606.ENSP00000345492,9606.ENSP00000371067	STAT5B,STAT5A,SH2B3,JAK2
HSA-1170546	Prolactin receptor signaling	3	13	1.79	0.00019	9606.ENSP00000293328,9606.ENSP00000341208,9606.ENSP00000371067	STAT5B,STAT5A,JAK2
HSA-975138	TRAF6 mediated induction of NFkB and MAP kinases upon TLR7/8 or 9 activation	5	91	1.17	0.0002	9606.ENSP00000284818,9606.ENSP00000356426,9606.ENSP00000358335,9606.ENSP00000363089,9606.ENSP00000430684	LY96,TAB2,MAP3K7,TLR4,IKBKB
HSA-202430	Translocation of ZAP-70 to Immunological synapse	3	14	1.76	0.00021	9606.ENSP00000353099,9606.ENSP00000378786,9606.ENSP00000431445	HLA-DRB1,HLA-DRA,CD3G
HSA-5668541	TNFR2 non-canonical NF-kB pathway	5	96	1.14	0.00024	9606.ENSP00000162749,9606.ENSP00000223795,9606.ENSP00000247668,9606.ENSP00000365435,9606.ENSP00000398698	TNFRSF1A,TNFSF8,TRAF2,TNFRSF1B,TNF
HSA-202427	Phosphorylation of CD3 and TCR zeta chains	3	17	1.67	0.00033	9606.ENSP00000353099,9606.ENSP00000378786,9606.ENSP00000431445	HLA-DRB1,HLA-DRA,CD3G
HSA-389948	PD-1 signaling	3	18	1.65	0.00037	9606.ENSP00000353099,9606.ENSP00000378786,9606.ENSP00000431445	HLA-DRB1,HLA-DRA,CD3G
HSA-5686938	Regulation of TLR by endogenous ligand	3	19	1.63	0.00042	9606.ENSP00000284818,9606.ENSP00000354932,9606.ENSP00000363089	LY96,TLR1,TLR4
HSA-2029482	Regulation of actin dynamics for phagocytic cup formation	4	60	1.25	0.00052	9606.ENSP00000280333,9606.ENSP00000312185,9606.ENSP00000431445,9606.ENSP00000483570	DOCK1,ELMO1,CD3G,BTK
HSA-2132295	MHC class II antigen presentation	5	119	1.05	0.00054	9606.ENSP00000009530,9606.ENSP00000353099,9606.ENSP00000363976,9606.ENSP00000378786,9606.ENSP00000398890	CD74,HLA-DRB1,HLA-DMA,HLA-DRA,HLA-DMB
HSA-982772	Growth hormone receptor signaling	3	22	1.56	0.00057	9606.ENSP00000293328,9606.ENSP00000341208,9606.ENSP00000371067	STAT5B,STAT5A,JAK2
HSA-2454202	Fc epsilon receptor (FCERI) signaling	5	126	1.03	0.00067	9606.ENSP00000289902,9606.ENSP00000356426,9606.ENSP00000358335,9606.ENSP00000430684,9606.ENSP00000483570	FCER1G,TAB2,MAP3K7,IKBKB,BTK
HSA-8854691	Interleukin-20 family signaling	3	25	1.51	0.00078	9606.ENSP00000293328,9606.ENSP00000341208,9606.ENSP00000371067	STAT5B,STAT5A,JAK2
HSA-202433	Generation of second messenger molecules	3	27	1.47	0.00095	9606.ENSP00000353099,9606.ENSP00000378786,9606.ENSP00000431445	HLA-DRB1,HLA-DRA,CD3G
HSA-5669034	TNFs bind their physiological receptors	3	28	1.46	0.001	9606.ENSP00000162749,9606.ENSP00000223795,9606.ENSP00000365435	TNFRSF1A,TNFSF8,TNFRSF1B
HSA-9006934	Signaling by Receptor Tyrosine Kinases	8	437	0.69	0.0012	9606.ENSP00000280333,9606.ENSP00000293328,9606.ENSP00000312185,9606.ENSP00000341208,9606.ENSP00000345492,9606.ENSP00000356426,9606.ENSP00000367851,9606.ENSP00000371067	DOCK1,STAT5B,ELMO1,STAT5A,SH2B3,TAB2,CYBB,JAK2
HSA-2871837	FCERI mediated NF-kB activation	4	79	1.13	0.0013	9606.ENSP00000289902,9606.ENSP00000356426,9606.ENSP00000358335,9606.ENSP00000430684	FCER1G,TAB2,MAP3K7,IKBKB
HSA-445989	TAK1 activates NFkB by phosphorylation and activation of IKKs complex	3	32	1.4	0.0014	9606.ENSP00000356426,9606.ENSP00000358335,9606.ENSP00000430684	TAB2,MAP3K7,IKBKB
HSA-168638	NOD1/2 Signaling Pathway	3	35	1.36	0.0018	9606.ENSP00000356426,9606.ENSP00000358335,9606.ENSP00000430684	TAB2,MAP3K7,IKBKB
HSA-5626978	TNFR1-mediated ceramide production	2	6	1.95	0.0018	9606.ENSP00000162749,9606.ENSP00000398698	TNFRSF1A,TNF
HSA-6798695	Neutrophil degranulation	8	471	0.66	0.0018	9606.ENSP00000217131,9606.ENSP00000261267,9606.ENSP00000284509,9606.ENSP00000289902,9606.ENSP00000356016,9606.ENSP00000358501,9606.ENSP00000365435,9606.ENSP00000367851	CTSZ,LYZ,ATP8B4,FCER1G,CR1,CD58,TNFRSF1B,CYBB
HSA-451927	Interleukin-2 family signaling	3	43	1.27	0.0029	9606.ENSP00000293328,9606.ENSP00000341208,9606.ENSP00000371067	STAT5B,STAT5A,JAK2
HSA-5688426	Deubiquitination	6	279	0.76	0.0029	9606.ENSP00000247668,9606.ENSP00000259808,9606.ENSP00000282344,9606.ENSP00000307491,9606.ENSP00000351905,9606.ENSP00000358335	TRAF2,RIPK1,USP12,WDR48,TGFBR2,MAP3K7
HSA-8985947	Interleukin-9 signaling	2	9	1.77	0.0031	9606.ENSP00000293328,9606.ENSP00000341208	STAT5B,STAT5A
HSA-380108	Chemokine receptors bind chemokines	3	48	1.22	0.0036	9606.ENSP00000292303,9606.ENSP00000395704,9606.ENSP00000474412	CCR5,CXCR6,CCL5
HSA-512988	Interleukin-3, Interleukin-5 and GM-CSF signaling	3	47	1.23	0.0036	9606.ENSP00000293328,9606.ENSP00000341208,9606.ENSP00000371067	STAT5B,STAT5A,JAK2
HSA-9020958	Interleukin-21 signaling	2	10	1.73	0.0036	9606.ENSP00000293328,9606.ENSP00000341208	STAT5B,STAT5A
HSA-937042	IRAK2 mediated activation of TAK1 complex	2	10	1.73	0.0036	9606.ENSP00000356426,9606.ENSP00000358335	TAB2,MAP3K7
HSA-5689880	Ub-specific processing proteases	5	202	0.82	0.0041	9606.ENSP00000247668,9606.ENSP00000259808,9606.ENSP00000282344,9606.ENSP00000307491,9606.ENSP00000358335	TRAF2,RIPK1,USP12,WDR48,MAP3K7
HSA-9020558	Interleukin-2 signaling	2	12	1.65	0.0047	9606.ENSP00000293328,9606.ENSP00000341208	STAT5B,STAT5A
HSA-9027276	Erythropoietin activates Phosphoinositide-3-kinase (PI3K)	2	12	1.65	0.0047	9606.ENSP00000371067,9606.ENSP00000392812	JAK2,PIK3R5
HSA-933543	NF-kB activation through FADD/RIP-1 pathway mediated by caspase-8 and -10	2	12	1.65	0.0047	9606.ENSP00000259808,9606.ENSP00000430684	RIPK1,IKBKB
HSA-1643685	Disease	11	1018	0.46	0.0052	9606.ENSP00000284818,9606.ENSP00000292303,9606.ENSP00000293328,9606.ENSP00000312185,9606.ENSP00000341208,9606.ENSP00000351905,9606.ENSP00000354932,9606.ENSP00000363089,9606.ENSP00000371067,9606.ENSP00000430684,9606.ENSP00000483570	LY96,CCR5,STAT5B,ELMO1,STAT5A,TGFBR2,TLR1,TLR4,JAK2,IKBKB,BTK
HSA-8983432	Interleukin-15 signaling	2	13	1.62	0.0052	9606.ENSP00000293328,9606.ENSP00000341208	STAT5B,STAT5A
HSA-8849471	PTK6 Regulates RHO GTPases, RAS GTPase and MAP kinases	2	14	1.58	0.0058	9606.ENSP00000280333,9606.ENSP00000312185	DOCK1,ELMO1
HSA-202733	Cell surface interactions at the vascular wall	4	135	0.9	0.0063	9606.ENSP00000009530,9606.ENSP00000289902,9606.ENSP00000358490,9606.ENSP00000358501	CD74,FCER1G,CD2,CD58
HSA-5621481	C-type lectin receptors (CLRs)	4	134	0.9	0.0063	9606.ENSP00000289902,9606.ENSP00000356426,9606.ENSP00000358335,9606.ENSP00000430684	FCER1G,TAB2,MAP3K7,IKBKB
HSA-109582	Hemostasis	8	601	0.55	0.0065	9606.ENSP00000009530,9606.ENSP00000280333,9606.ENSP00000289902,9606.ENSP00000345492,9606.ENSP00000358490,9606.ENSP00000358501,9606.ENSP00000371067,9606.ENSP00000392812	CD74,DOCK1,FCER1G,SH2B3,CD2,CD58,JAK2,PIK3R5
HSA-450294	MAP kinase activation	3	63	1.11	0.0066	9606.ENSP00000356426,9606.ENSP00000358335,9606.ENSP00000430684	TAB2,MAP3K7,IKBKB
HSA-1839117	Signaling by cytosolic FGFR1 fusion mutants	2	16	1.53	0.0068	9606.ENSP00000293328,9606.ENSP00000341208	STAT5B,STAT5A
HSA-936964	Activation of IRF3/IRF7 mediated by TBK1/IKK epsilon	2	16	1.53	0.0068	9606.ENSP00000284818,9606.ENSP00000363089	LY96,TLR4
HSA-1810476	RIP-mediated NFkB activation via ZBP1	2	17	1.5	0.0075	9606.ENSP00000259808,9606.ENSP00000430684	RIPK1,IKBKB
HSA-168927	TICAM1, RIP1-mediated IKK complex recruitment	2	18	1.47	0.0082	9606.ENSP00000259808,9606.ENSP00000430684	RIPK1,IKBKB
HSA-168928	DDX58/IFIH1-mediated induction of interferon-alpha/beta	3	76	1.02	0.0102	9606.ENSP00000247668,9606.ENSP00000259808,9606.ENSP00000430684	TRAF2,RIPK1,IKBKB
HSA-450321	JNK (c-Jun kinases) phosphorylation and activation mediated by activated human TAK1	2	22	1.39	0.0112	9606.ENSP00000356426,9606.ENSP00000358335	TAB2,MAP3K7
HSA-450302	activated TAK1 mediates p38 MAPK activation	2	23	1.37	0.012	9606.ENSP00000356426,9606.ENSP00000358335	TAB2,MAP3K7
HSA-933542	TRAF6 mediated NF-kB activation	2	24	1.35	0.0129	9606.ENSP00000247668,9606.ENSP00000430684	TRAF2,IKBKB
HSA-1266695	Interleukin-7 signaling	2	25	1.33	0.0132	9606.ENSP00000293328,9606.ENSP00000341208	STAT5B,STAT5A
HSA-877300	Interferon gamma signaling	3	86	0.97	0.0132	9606.ENSP00000353099,9606.ENSP00000371067,9606.ENSP00000378786	HLA-DRB1,JAK2,HLA-DRA
HSA-1251985	Nuclear signaling by ERBB4	2	26	1.31	0.0141	9606.ENSP00000341208,9606.ENSP00000356426	STAT5A,TAB2
HSA-186763	Downstream signal transduction	2	27	1.3	0.0148	9606.ENSP00000293328,9606.ENSP00000341208	STAT5B,STAT5A
HSA-5607764	CLEC7A (Dectin-1) signaling	3	94	0.93	0.016	9606.ENSP00000356426,9606.ENSP00000358335,9606.ENSP00000430684	TAB2,MAP3K7,IKBKB
HSA-2871809	FCERI mediated Ca+2 mobilization	2	29	1.27	0.0163	9606.ENSP00000289902,9606.ENSP00000483570	FCER1G,BTK
HSA-4420097	VEGFA-VEGFR2 Pathway	3	95	0.93	0.0163	9606.ENSP00000280333,9606.ENSP00000312185,9606.ENSP00000367851	DOCK1,ELMO1,CYBB
HSA-913531	Interferon Signaling	4	189	0.75	0.0163	9606.ENSP00000353099,9606.ENSP00000360891,9606.ENSP00000371067,9606.ENSP00000378786	HLA-DRB1,IFIT2,JAK2,HLA-DRA
HSA-110314	Recognition of DNA damage by PCNA-containing replication complex	2	31	1.24	0.0181	9606.ENSP00000307491,9606.ENSP00000343526	WDR48,USP1
HSA-6785807	Interleukin-4 and Interleukin-13 signaling	3	106	0.88	0.0206	9606.ENSP00000365435,9606.ENSP00000371067,9606.ENSP00000398698	TNFRSF1B,JAK2,TNF
HSA-114604	GPVI-mediated activation cascade	2	34	1.2	0.0207	9606.ENSP00000289902,9606.ENSP00000392812	FCER1G,PIK3R5
HSA-983705	Signaling by the B Cell Receptor (BCR)	3	107	0.88	0.0208	9606.ENSP00000358335,9606.ENSP00000430684,9606.ENSP00000483570	MAP3K7,IKBKB,BTK
HSA-6783310	Fanconi Anemia Pathway	2	37	1.16	0.0238	9606.ENSP00000307491,9606.ENSP00000343526	WDR48,USP1
HSA-198933	Immunoregulatory interactions between a Lymphoid and a non-Lymphoid cell	3	125	0.81	0.0306	9606.ENSP00000246551,9606.ENSP00000360181,9606.ENSP00000431445	HCST,SH2D1A,CD3G
HSA-983231	Factors involved in megakaryocyte development and platelet production	3	153	0.72	0.0494	9606.ENSP00000280333,9606.ENSP00000345492,9606.ENSP00000371067	DOCK1,SH2B3,JAK2
