# Supplementary material for: Expression-based subtypes define pathologic response to neoadjuvant immune-checkpoint inhibitors in muscle-invasive bladder cancer
Source: Nat Commun. 2023 Apr 27;14:2126. doi: 10.1038/s41467-023-37568-9 (PMC10140274; doi:10.1038/s41467-023-37568-9)
Supplement: Supplementary file 24 — Supplementary Data 20: [file 41467_2023_37568_MOESM24_ESM.xlsx]

## Sheet: Supplementary Data 20
Supplementary Table 20: Probe groups for DSP proteins
#Probe Group	#Analyte type	#CodeClass	ProbeName (display name)
All targets;T cell Activation;T cells	Protein	Endogenous	4-1BB
All targets;Myeloid Suppression;Myeloid Activation;Myeloid;M2 Macrophage;Macrophage	Protein	Endogenous	ARG1
All targets;Checkpoint	Protein	Endogenous	B7-H3
All targets;Apoptosis;Pro-apoptosis	Protein	Endogenous	BAD
All targets;Apoptosis;Tumor	Protein	Endogenous	Bcl-2
All targets;Apoptosis;Anti-apoptosis	Protein	Endogenous	BCL6
All targets;Apoptosis;Anti-apoptosis	Protein	Endogenous	BCLXL
All targets;Tumor;Antigen Presentation	Protein	Endogenous	Beta-2-microglobulin
All targets;Apoptosis;Pro-apoptosis	Protein	Endogenous	BIM
All targets;DC;Myeloid	Protein	Endogenous	CD11c
All targets;Naive and Memory;T cells	Protein	Endogenous	CD127
All targets;Myeloid;Monocyte	Protein	Endogenous	CD14
All targets;Myeloid;M2 Macrophage;Macrophage	Protein	Endogenous	CD163
All targets;B cells	Protein	Endogenous	CD20
All targets;T cell Activation;T cells;Tregs	Protein	Endogenous	CD25
All targets;T cell Activation;T cells	Protein	Endogenous	CD27
All targets;T cells	Protein	Endogenous	CD3
All targets;Hematopoietic	Protein	Endogenous	CD34
All targets;T cells;Myeloid;Th cells	Protein	Endogenous	CD4
All targets;Myeloid Activation;Myeloid	Protein	Endogenous	CD40
All targets;T cell Activation	Protein	Endogenous	CD44
All targets;Total Immune	Protein	Endogenous	CD45
All targets;T cells;Memory	Protein	Endogenous	CD45RO
All targets;NK cells	Protein	Endogenous	CD56
All targets;Myeloid;Neutrophil	Protein	Endogenous	CD66b
All targets;Myeloid;M2 Macrophage;Macrophage	Protein	Endogenous	CD68
All targets;CD8 T cells;T cells	Protein	Endogenous	CD8
All targets;Myeloid Activation;Myeloid	Protein	Endogenous	CD80
All targets;Apoptosis;Pro-apoptosis	Protein	Endogenous	CD95/Fas
All targets;Apoptosis;Caspase	Protein	Endogenous	Cleaved Caspase 9
All targets;Checkpoint;T cell Activation;T cells;Th cells	Protein	Endogenous	CTLA4
All targets;Tumor;Epithelial	Protein	Endogenous	EpCAM
All targets;Hormone Receptor;Antigen	Protein	Endogenous	ER-alpha
All targets;Fibroblasts;Stroma	Protein	Endogenous	FAP-alpha
All targets;Fibroblasts;Stroma	Protein	Endogenous	Fibronectin
All targets;T cells;Th cells;Tregs	Protein	Endogenous	FOXP3
All targets;Housekeepers	Protein	Control	GAPDH
All targets;T cell Activation;T cells	Protein	Endogenous	GITR
All targets;Cytotoxicity	Protein	Endogenous	GZMA
All targets;Cytotoxicity;T cell Activation	Protein	Endogenous	GZMB
All targets;Antigen;Oncogene	Protein	Endogenous	Her2
All targets;Housekeepers	Protein	Control	Histone H3
All targets;MHC2;Antigen Presentation	Protein	Endogenous	HLA-DR
All targets;T cell Activation	Protein	Endogenous	ICOS
All targets;Myeloid Suppression;Myeloid	Protein	Endogenous	IDO1
All targets;PI3K-AKT	Protein	Endogenous	INPP4B
All targets;Proliferation	Protein	Endogenous	Ki-67
All targets;Checkpoint;T cell Activation;T cells	Protein	Endogenous	LAG3
All targets;Melanoma;CT Antigen;Tumor;Antigen	Protein	Endogenous	MART1
All targets;Oncogene;PI3K-AKT	Protein	Endogenous	MET
All targets;Background	Protein	Negative	Ms IgG1
All targets;Background	Protein	Negative	Ms IgG2a
All targets;Tumor Suppressor	Protein	Endogenous	NF1
All targets;CT Antigen;Antigen	Protein	Endogenous	NY-ESO-1
All targets;Myeloid Activation;T cell Activation	Protein	Endogenous	OX40L
All targets;Tumor Suppressor;DNA Damage	Protein	Endogenous	p53
All targets;Oncogene;PI3K-AKT	Protein	Endogenous	Pan-AKT
All targets;Tumor;Epithelial	Protein	Endogenous	PanCk
All targets;DNA Damage	Protein	Endogenous	PARP
All targets;Checkpoint;T cell Activation;T cells	Protein	Endogenous	PD-1
All targets;Checkpoint;Myeloid Activation	Protein	Endogenous	PD-L1
All targets;Checkpoint	Protein	Endogenous	PD-L2
All targets;Oncogene;PI3K-AKT	Protein	Endogenous	Phospho-AKT1 (S473)
All targets;PI3K-AKT	Protein	Endogenous	Phospho-GSK3A (S21)/Phospho-GSK3B (S9)
All targets;PI3K-AKT	Protein	Endogenous	Phospho-GSK3B (S9)
All targets;PI3K-AKT	Protein	Endogenous	Phospho-PRAS40 (T246)
All targets;Tumor Suppressor;PI3K-AKT	Protein	Endogenous	Phospho-Tuberin (T1462)
All targets;PI3K-AKT	Protein	Endogenous	PLCG1
All targets;Hormone Receptor;Antigen	Protein	Endogenous	PR
All targets;Tumor Suppressor;Antigen	Protein	Endogenous	PTEN
All targets;Background	Protein	Negative	Rb IgG
All targets;Melanoma;Tumor;Antigen	Protein	Endogenous	S100B
All targets;Housekeepers	Protein	Control	S6
All targets;Stroma	Protein	Endogenous	SMA
All targets;Interferon	Protein	Endogenous	STING
All targets;Checkpoint;T cell Activation;T cells	Protein	Endogenous	Tim-3
All targets;Checkpoint;Myeloid Activation;Myeloid;Macrophage	Protein	Endogenous	VISTA
