# Supplementary material for: Expression-based subtypes define pathologic response to neoadjuvant immune-checkpoint inhibitors in muscle-invasive bladder cancer
Source: Nat Commun. 2023 Apr 27;14:2126. doi: 10.1038/s41467-023-37568-9 (PMC10140274; doi:10.1038/s41467-023-37568-9)
Supplement: Supplementary file 25 — Supplementary Data 21: [file 41467_2023_37568_MOESM25_ESM.xlsx]

## Sheet: Supplementary Data 21
Supplementary Table 21: DSP protein levels, normalized by Signal-to-noise ratio (SNR).
ID.Annotations	Scan_ID	Cluster	Response	ROI_ID	AOI	Segment (Name/ Label)	ROI X Coordinate	ROI Y Coordinate	Segment_tags	AOI surface area	GAPDH	Histone H3	S6	Ms IgG1	Ms IgG2a	Rb IgG	4-1BB	ARG1	B7-H3	BAD	Bcl-2	BCL6	BCLXL	Beta-2-microglobulin	BIM	CD11c	CD127	CD14	CD163	CD20	CD25	CD27	CD3	CD34	CD4	CD40	CD44	CD45	CD45RO	CD56	CD66b	CD68	CD8	CD80	CD95/Fas	Cleaved Caspase 9	CTLA4	EpCAM	ER-alpha
12 Protein-10-11	12 Protein	1	NR	10	11	PanCK+	25669	44424.2	Tumor	109415	290.86	623.33	293.55	1.38	0.46	1.57	0.4	0.84	2.63	28.88	0.69	0.9	14.11	7.94	2.79	4.75	6.74	0.68	0.25	2.44	1.83	0.39	2.02	1.02	3.21	0.33	46.04	12.05	1.27	3.19	0.24	9.71	4.35	0.21	0.27	31.82	2.45	1.2	0.36
12 Protein-10-12	12 Protein	1	NR	10	12	CD3+	25669	44424.2	TME	15346.4	218.35	697	128.08	1.05	0.55	1.73	1.22	0.97	6.04	16.02	3.35	0.54	11.49	4.59	1.86	9.5	5.65	1.56	0.94	3.96	1.86	1.57	13.48	2.06	11.3	0.83	43.01	62.83	3.41	3.15	0.74	20.66	14.63	0.35	0.52	21.28	13.86	0.16	0.63
12 Protein-1-1	12 Protein	1	NR	1	1	CD3+	22669	16485	TME	18105.6	161.92	719.2	295.6	0.97	0.64	1.61	0.43	0.98	2	17.63	4.03	0.61	10.82	5.35	2.98	3.03	6.25	1.59	0.87	7.67	1.44	4.02	22.02	2.42	24.83	0.94	166.17	75.4	6.64	4.14	0.14	4.53	18.95	0.22	0.66	24.49	1.88	0.29	0.48
12 Protein-2-2	12 Protein	1	NR	2	2	Geometric Segment	21771.8	16168.4	Tumor	110305	339.39	571.45	284	1.3	0.48	1.6	0.15	0.57	5.34	21.01	0.43	1.88	10.36	7.68	1.07	2.67	5.71	0.36	0.11	2.5	1.05	0.28	1.37	1.12	2.95	0.12	5.88	4.02	1.15	3.17	0.13	4.63	2.57	0.09	0.19	30.6	0.96	2.63	0.38
12 Protein-3-3	12 Protein	1	NR	3	3	CD3+	27190	11159	TME	36441.3	172.35	840.14	317.06	1.19	0.52	1.63	0.51	0.68	0.93	19.71	2.62	0.59	14.32	4.81	4.44	3.55	8.39	0.71	0.82	9.3	1.52	2.4	4.17	1.59	4.93	0.65	29.45	33.72	4.94	4.37	0.25	6.49	6.44	0.24	0.5	32.62	1.58	0.17	0.58
12 Protein-4-4	12 Protein	1	NR	4	4	Geometric Segment	26519	11754	Tumor	101668	276.61	620.5	329.88	1.26	0.48	1.66	0.17	0.71	2.53	31.79	1.06	1.89	12.15	8.93	2.51	3.21	10.15	0.37	0.13	3.03	1.1	0.4	1.65	1.23	2.7	0.15	3.03	4.07	2.52	3.61	0.14	3.6	2.65	0.06	0.29	37.69	1.26	1.47	0.55
12 Protein-5-5	12 Protein	1	NR	5	5	CD3+	27622	13027	TME	2822.6	136.91	705.08	233.91	2.47	0.26	1.55	0.27	0.78	3.57	17.38	2.38	0.44	12.15	8.68	2.4	4.14	5.9	3.6	2.53	7.39	1.54	1.57	4.76	3.08	5.88	1.82	25.37	27.87	3.49	2.2	0.27	11.97	13.72	0.66	0.81	26.82	3.43	0.36	1.78
12 Protein-5-6	12 Protein	1	NR	5	6	SMA+	27622	13027	SMA+	12065.4	103.26	494.97	147.79	1.06	0.5	1.91	0.57	0.56	10.9	14.34	0.77	0.68	8.31	3.28	1.08	3.22	5.54	1.32	0.3	2.63	0.78	0.56	1.81	28.31	2.1	0.25	7.41	6.57	1.43	3.2	0.2	3.59	2.4	0.63	0.38	20.38	9.49	0.51	1.13
12 Protein-6-7	12 Protein	1	NR	6	7	PanCK+	21664.2	21335.3	Tumor	140727	204.73	638.19	285.21	1.49	0.43	1.57	0.15	0.61	3.21	21.63	0.68	1.05	9.06	3.89	1.52	2.61	5.95	0.23	0.07	2.49	1.35	0.36	1.32	1.33	2.29	0.09	5.82	3.02	1.02	3.32	0.15	3.41	2.81	0.06	0.1	31.18	0.75	2.83	0.26
12 Protein-7-8	12 Protein	1	NR	7	8	CD3+	26261	21393	TME	13050.9	158.19	951.67	328.77	1.21	0.46	1.81	0.42	0.87	2.71	19.26	5.75	0.65	16.49	5.99	5.83	4.74	7.23	1.16	1.28	3.83	1.81	1.56	7.5	9.05	12.01	0.87	45.54	36.87	4.11	4.18	0.39	8.43	6.83	0.17	0.66	33.27	1.54	0.99	0.66
12 Protein-8-9	12 Protein	1	NR	8	9	CD3+	13085	19117	TME	11681.6	156.74	545.84	245.34	1.27	0.51	1.53	0.68	1.7	3.38	15.57	2.95	0.66	14.37	4.55	2.11	3.98	5.96	1.51	1.88	6.03	1.9	2.73	8.17	2.75	12.63	0.51	87.03	46.36	5.38	3.37	0.21	6.78	7.83	0.45	0.57	24.67	1.63	0.24	0.63
12 Protein-9-10	12 Protein	1	NR	9	10	Geometric Segment	12694	19121	Tumor	55018.1	342.9	454.7	320.26	1.03	0.52	1.89	0.24	0.7	4.41	32.56	0.66	2.38	15.93	10.55	2.2	3.69	9.22	0.49	0.38	2.75	1.5	0.52	1.91	1.49	3.26	0.26	10.77	6.13	2.13	3.67	0.14	5.13	2.52	0.26	0.21	41.48	1.38	1.72	0.47
17 Protein-1-2	17 Protein	2	NR	1	2	PanCK-	18378.3	36848.4	TME	33321.3	118.37	777.14	75.59	0.77	0.65	2.03	1.24	0.67	8.39	12.02	6.26	1.05	7.73	17.46	2.48	8.55	4.97	4.16	3.88	11.32	2.86	4.7	90.08	1.93	78.8	7.35	267.77	182.45	58.64	4.52	1.49	17.26	42.11	0.88	2.18	16.53	1.1	0.81	0.35
17 Protein-2-3	17 Protein	2	NR	2	3	PanCK+	12238.6	50017.9	Tumor	168385	167.08	903.17	248.91	1.03	0.58	1.68	0.56	0.88	37.4	58.55	2.13	2.44	67.26	6.7	5.61	6.15	11.22	1.74	1.33	1.43	2.62	0.79	3.01	2.15	4.7	0.73	36.57	31.6	9.82	3.98	0.35	12.19	6.69	0.08	0.72	23.05	1.51	19.38	0.53
17 Protein-2-4	17 Protein	2	NR	2	4	PanCK-	12238.6	50017.9	TME	19606.4	193.09	1049.77	125.24	0.97	0.51	2.02	0.74	1.05	7.49	23.11	9.4	0.99	18.22	11.08	4.27	8.22	5.74	2.23	3.44	11.66	3.03	5.56	45.57	3.52	40.18	3.86	136.71	208.68	23.17	6.09	0.84	20.42	36.51	0.42	1.94	22.8	1.54	1.4	1
17 Protein-3-5	17 Protein	2	NR	3	5	PanCK+	12716.4	65072.7	Tumor	96086.5	164.4	866.77	196.56	0.73	0.75	1.84	0.92	1.01	17.86	40.97	2.39	3.16	36.3	9.8	5.96	4.47	15.71	1.94	1.86	4.81	2.58	1.37	4.67	4.36	5.24	1.47	208.31	38.42	11.18	3.44	0.48	13.89	11.48	0.32	0.73	28.52	1.52	25.34	0.33
17 Protein-3-6	17 Protein	2	NR	3	6	PanCK-	12716.4	65072.7	TME	30577.3	193.17	972.68	104.08	0.71	0.73	1.95	1.03	0.56	8.49	20.6	7.76	2.46	16.53	9.26	4.58	10.62	6.2	2.07	1.12	37.95	3.26	7.17	37.74	4.3	26.2	4.09	225.09	218.05	20.3	4.06	0.3	13.41	44.34	0.52	0.92	23.48	1.06	1.28	0.22
17 Protein-4-7	17 Protein	2	NR	4	7	PanCK+	24283.7	49227.4	Tumor	90565.8	258.84	761.99	236.11	1.09	0.58	1.59	0.53	1.18	18.56	45.78	1.3	2.24	33.1	9.98	6	4.28	8.25	1.9	1.46	1.53	1.73	0.89	3.31	2.11	3.63	0.68	138.4	24.14	7.41	3.59	2.6	12.34	6.42	0.15	0.57	32.45	2.87	2.03	0.47
17 Protein-5-8	17 Protein	2	NR	5	8	PanCK+	16190.8	25049.6	Tumor	125422	219.43	1068.07	179.11	0.99	0.52	1.96	0.72	1.17	30.27	53.82	5.51	6.53	51.08	12.22	6.29	4.68	10.49	2.78	2.11	1.29	1.89	0.92	3.4	1.85	6.88	3.05	72	14.17	7.71	4.1	1.96	12.57	3.76	0.21	0.87	52.01	1.25	22.28	1.96
17 Protein-6-10	17 Protein	2	NR	6	10	PanCK-	10594.5	52298.8	TME	28820.1	164.48	859.99	116.29	0.87	0.59	1.94	0.8	1.17	5.49	23.17	8.82	2.36	19.76	13.24	4.67	5.75	4.89	4.12	2.77	8.76	2.89	5.67	43.72	4.16	36.15	6.18	137.32	166.31	22.26	5.04	0.86	22.26	31.17	0.43	1.19	20.59	1.24	1.74	0.36
17 Protein-6-9	17 Protein	2	NR	6	9	PanCK+	10594.5	52298.8	Tumor	172528	122.6	745.7	206.62	1.07	0.6	1.56	0.42	0.58	25.72	59.38	3.08	3.05	85.4	8.21	8.87	3.61	7.35	1.29	0.81	1.26	1.94	0.77	2.73	1.53	4.01	0.66	28.51	19.91	7.37	2.78	0.25	11.09	5.79	0.06	0.64	21.34	1	9.79	0.3
17 Protein-7-11	17 Protein	2	NR	7	11	Geometric Segment	19320	56376	TME	109940	84.47	1201.64	44.52	0.74	0.7	1.92	0.85	0.7	4.41	10.11	4.79	2.16	6.64	8.06	1.85	14.44	3.11	2.65	1.46	50.54	1.73	4.16	23.59	3.07	20.49	3.19	133.86	109.76	27.93	5.01	1.8	9.8	15.77	0.33	1.14	12.52	0.45	0.6	0.47
17 Protein-8-12	17 Protein	2	NR	8	12	PanCK+	31617.6	44370.7	Tumor	140892	179.22	891.22	240.77	1.12	0.57	1.55	0.38	0.72	19.68	61.38	2.06	3.52	63.45	4.26	7.34	3.27	7.58	0.87	0.51	1.14	2.33	0.54	2.05	1.3	2.69	0.25	26.43	7.83	6.64	3.51	0.34	6.03	3.13	0.2	0.61	24.56	1.2	10.8	0.64
34 Protein-1-1	34 Protein	5	CR	1	1	PanCK+	16583.1	49183.6	Tumor	166717	195.15	714.04	202.18	1.22	0.41	2.02	0.65	1.96	53.96	43.16	1.48	1.23	20.8	15.72	1.8	7.6	15.87	2.86	1.89	1.28	2.75	0.54	1.77	3.31	4.35	0.63	41.18	16.78	5.95	2.88	2.29	20.81	3.21	0.18	0.42	62.7	1.34	105.23	0.69
34 Protein-1-2	34 Protein	5	CR	1	2	PanCK-	16583.1	49183.6	TME	78683.7	158.4	1263.26	93.38	0.84	0.54	2.22	1.25	5.53	26.1	22.49	2.11	1.09	9.11	8.23	1.62	16.62	7.73	11.02	6.21	0.96	2.02	1.46	6.98	13.37	11.3	1.57	128.55	68.62	6.31	5.29	18.56	53.94	4.89	0.17	0.89	43.75	4.14	3.68	0.28
34 Protein-2-3	34 Protein	5	CR	2	3	PanCK+	12933.5	59549.1	Tumor	155902	123.7	623.49	218.23	1.34	0.56	1.34	0.56	1.91	14.44	41.18	1.88	1.04	39.54	9.68	2.17	7.52	8.8	1.1	0.86	1.64	3.5	0.7	2.36	1.96	3.77	0.7	74.95	28.98	5.41	2.74	3.45	17.38	5.56	0.2	0.58	29.05	1.91	40.62	0.59
34 Protein-2-4	34 Protein	5	CR	2	4	PanCK-	12933.5	59549.1	TME	103984	158.42	1094.81	83.02	1.01	0.54	1.83	2.42	4.8	11.05	17.96	2.85	1.04	12.15	7.2	1.94	13.81	5.5	3.74	3.54	2.85	2.66	2.61	10.5	6.37	11.84	2.02	83.72	124.7	7.92	5.9	9.38	79.98	14.54	0.25	1	25.76	2.51	2.71	0.39
34 Protein-3-5	34 Protein	5	CR	3	5	PanCK+	31671.4	7356.9	Tumor	238081	92.98	1019.79	306.15	0.85	0.56	2.1	0.79	3.19	20.12	46.2	1.93	1.52	26.13	13.72	1.95	7.26	12.2	0.91	0.51	1.36	3.46	0.78	3.12	2.34	5.77	0.73	24.29	14.95	6.54	4.07	0.53	9.2	5.79	0.2	0.65	76.79	0.78	44.39	0.62
34 Protein-3-6	34 Protein	5	CR	3	6	PanCK-	31671.4	7356.9	TME	31727.1	50.54	1237.71	90.98	0.47	1.23	1.71	1.29	2.83	9.81	12.66	3.32	1.12	9.65	10.39	2.49	34.03	6	2.64	3.49	5.59	2.46	2.75	19.95	8.54	27.57	5.28	152.9	78.64	19.5	5	1.81	24.95	13.98	0.48	1.5	27.13	1.21	6.76	0.14
34 Protein-4-7	34 Protein	5	CR	4	7	Geometric Segment	35157.7	45316.1	TME	141788	7.09	309.13	95.91	0.6	0.94	1.77	2.91	2.43	48.5	27.72	13.52	1.74	19.03	9.33	4.06	354.6	5.45	15.38	16.85	190.37	9.6	9.87	87.04	35.14	75.42	16.8	929.74	268.09	66.62	16.04	8.03	129.76	60.68	2.05	5.92	41.82	5.81	0.57	1.18
34 Protein-5-8	34 Protein	5	CR	5	8	PanCK+	41826.3	41410.2	Tumor	123669	110.22	1005.64	124.23	0.66	0.93	1.63	0.34	1.18	4.85	28.88	1.54	1.05	23.5	7.26	1.58	6.06	5.81	1.11	0.96	0.68	2.22	0.36	1.5	0.76	2.99	0.37	16.5	10.58	9.07	3.36	0.64	6.92	2.23	0.16	0.54	37.71	0.86	13.63	0.48
34 Protein-6-10	34 Protein	5	CR	6	10	PanCK-	28876.7	32709.7	TME	39122.9	137.25	1103.61	80.68	0.73	0.79	1.73	1.84	3.41	13.34	20.2	1.62	0.8	14.61	6.1	1.88	7.61	6.19	4.3	4.64	1.71	3.24	1.22	5.62	10.58	8.44	1.96	175.31	64.14	6.91	5.14	2.77	56.69	3.44	0.21	0.82	37.23	3.89	1.5	0.31
34 Protein-6-9	34 Protein	5	CR	6	9	PanCK+	28876.7	32709.7	Tumor	162548	123.53	724.13	159.63	0.84	0.62	1.94	0.36	1.38	14.01	49.9	1.6	1.29	30.42	12.1	2	5.79	10.42	1.81	0.7	1.51	2.06	0.63	2.15	2.33	3.92	0.39	61.72	15.34	5.9	3.11	0.56	19.2	2.3	0.23	0.48	45.95	2.36	38.07	0.23
34 Protein-7-11	34 Protein	5	CR	7	11	PanCK-	24516	19447	TME	125146	90.19	1298.75	86.59	0.95	0.55	1.9	0.88	1.07	3.07	11.45	6.53	0.92	6.45	7.14	1.39	8.16	4.76	1.77	1.54	15.97	2.22	2.34	14.79	1.88	16.14	2.31	81.58	74.44	11.18	5.54	0.93	21.82	14	0.15	0.95	28.5	0.99	1.02	0.33
34 Protein-8-12	34 Protein	5	CR	8	12	PanCK-	8190	17154	TME	49985.4	193.43	1597.03	96.71	0.9	0.39	2.87	2.06	7.86	8.12	16.02	1.92	1.49	10.99	7.81	2.31	13.15	6.02	2.98	1.77	3.9	2.98	2.19	9.34	7.46	10.47	1.28	88.85	114.95	12.1	8.2	34.66	37.99	10.43	0.15	1.1	37.11	4.29	1.62	0.43
37 Protein-1-1	37 Protein	2	CR	1	1	PanCK+	35969.1	45398.2	Tumor	223142	264.44	986.48	285.15	1.1	0.55	1.64	0.58	1.42	5.19	84.62	3.85	2.76	251.59	6.06	10.74	4.55	5.92	0.73	0.22	1.69	0.87	0.63	2.37	2.53	3.29	0.3	7.76	11.39	6.23	3.62	0.19	9.76	7.49	0.05	0.69	30.59	1.46	9.53	0.36
37 Protein-1-2	37 Protein	2	CR	1	2	PanCK-	35969.1	45398.2	TME	55729.8	371.98	1093.93	161.3	1.22	0.52	1.58	1.29	1.2	2.72	14.61	10.34	1.22	14.3	7.34	2.6	10.8	3.8	1.37	0.79	19.81	2.18	3.05	16.97	8.18	18.89	2.49	54.83	81.66	9.63	3.49	0.26	20.09	18.51	0.12	0.92	21.01	0.59	1.02	0.44
37 Protein-2-3	37 Protein	2	CR	2	3	PanCK+	31952.7	65901.6	Tumor	217398	297.45	996.67	152.66	0.98	0.57	1.81	0.82	1.11	4.25	64.29	5.4	3.38	293.62	6.67	17.03	11.51	7.63	0.77	0.58	5.67	1.53	0.92	4.03	2.57	4.76	0.7	25.05	38.19	5.8	3.8	0.4	19.3	11.98	0.13	0.86	21.57	0.99	11.96	2.88
37 Protein-2-4	37 Protein	2	CR	2	4	PanCK-	31952.7	65901.6	TME	28122.4	371.11	861.29	160.02	0.97	0.66	1.56	1.18	0.42	2.48	19.79	6.06	1.32	24.2	7.8	3.26	15.9	5.73	1.64	3.18	16.33	2.81	5.41	12.29	4.03	16.54	2.58	85.77	100.89	6.11	4.52	0.67	46.17	29.24	0.15	0.76	27.95	0.92	1.13	0.35
37 Protein-3-5	37 Protein	2	CR	3	5	PanCK-	20470	56958	TME	85644.4	54.02	1322.85	68.34	0.91	0.53	2.06	1.24	1.18	6.61	11.69	7.22	0.99	6.46	7.45	1.66	70.17	3.83	2.55	3.91	94.85	2.79	9.51	48.73	21.43	51.12	4.64	191.96	131.22	40.99	5	0.74	19.91	58.46	0.44	1.78	15.1	1.07	0.47	0.27
37 Protein-4-6	37 Protein	2	CR	4	6	PanCK+	8629	12568.4	Tumor	194674	528.99	1226.88	167.45	1.1	0.46	1.96	0.57	0.99	4.36	52.78	2.16	3.5	213.22	4.55	8.76	7.26	8.98	1.16	0.58	1.28	0.74	0.59	2.86	3.37	4.68	0.27	29.79	15.93	4.94	4.07	0.49	13.99	5.79	0.11	0.72	28.23	1.35	18.23	0.18
37 Protein-4-7	37 Protein	2	CR	4	7	PanCK-	8629	12568.4	TME	70855	326.35	836.44	98.8	0.93	0.61	1.77	0.96	1.45	6.54	15.98	2.12	0.97	17.69	4.62	1.9	10.8	3.41	2.91	2.89	1.9	1.81	1.96	7.75	6.63	10.29	0.9	80.47	53	3.99	3.69	1.62	37.22	17.15	0.14	0.73	23.11	1.35	2.51	0.24
37 Protein-5-8	37 Protein	2	CR	5	8	PanCK-	31109	38609	TME	108693	87.12	1353.49	79.27	1.29	0.48	1.62	1.01	1.23	8.19	10.63	5.41	1.53	10.08	9.23	1.95	54.23	3.29	4.21	4.24	60.24	2.27	6	40.11	11.87	38.34	2.99	203.72	83.25	26.26	5.32	1.02	17.23	27.12	0.34	1.49	13.2	1.18	2.05	0.16
37 Protein-6-9	37 Protein	2	CR	6	9	PanCK-	22801	31802	TME	109501	253.73	1172.22	180.56	0.9	0.55	2.03	1.16	1.17	4.62	10.33	12.63	1.42	3.35	4.84	1.42	8.77	4.21	1.11	0.89	46.12	1.23	2.79	7.21	8.14	8.38	1.94	68.86	74.51	5.33	4.5	0.86	9.38	7.28	0.12	0.57	29.38	1	0.3	0.37
37 Protein-7-10	37 Protein	2	CR	7	10	PanCK-	34669	64010	TME	49849.7	319.79	1210.73	165.35	0.66	0.62	2.45	1.78	1.57	4.58	17.35	6.25	1.79	22.87	11.53	2.94	22.25	6.06	2.23	3.13	16.5	3.83	7.17	27.24	8.38	27.64	2.4	162.52	94.2	12.4	5.04	2.23	25.17	65.18	0.27	1.33	37.28	1.95	2.65	0.72
37 Protein-8-11	37 Protein	2	CR	8	11	PanCK+	41362.9	25706.8	Tumor	217990	403.25	853.41	202.57	0.96	0.57	1.82	0.42	0.62	5.5	69.93	2.59	3.06	245.64	4.16	8.77	4.61	5	0.85	0.43	1.23	0.86	0.71	2.77	2.29	3.55	0.31	11.99	12.04	5.71	2.86	0.33	10.06	5.68	0.05	0.58	23.51	0.86	12.61	0.13
37 Protein-8-12	37 Protein	2	CR	8	12	PanCK-	41362.9	25706.8	TME	48058.1	398.17	989.2	210.6	0.83	0.63	1.91	1.45	1.66	5.83	23.31	3.58	1.67	31.21	9.84	3.9	24.64	6.32	3.68	3.33	7.58	2.65	4.92	16.32	8.23	20.37	3.79	138.21	87.35	7.35	5.66	0.95	44.13	32.17	0.29	1.18	36.05	0.98	2.2	0.47
50 protein rescan-1-1	50 protein rescan	3	CR	1	1	CD3+	15560.7	27952.8	TME	120654	224.83	1219.66	156.37	1.24	0.46	1.73	0.98	1.11	3.51	9.99	4.44	0.75	5.65	7.8	1.34	8.58	4.44	2.23	2.32	24.17	2.49	1.98	18.59	1.96	15.69	1.18	40.81	93.74	4.51	4.02	1.34	11.34	56.75	0.11	0.53	20.46	0.84	0.19	0.25
50 protein rescan-2-2	50 protein rescan	3	CR	2	2	PanCK+	7816	29770	Tumor	108041	110.65	1068.11	221.07	1.31	0.52	1.48	0.27	0.89	5.69	27.41	0.28	0.45	52.79	5.45	3.66	6.66	6.09	0.75	0.15	1.91	0.89	0.42	1.68	1.44	2.31	0.28	21.37	7.37	1.54	2.8	0.79	9.44	3.24	0.08	0.16	22.26	1.46	5.05	0.18
50 protein rescan-2-3	50 protein rescan	3	CR	2	3	CD3+	7816	29770	TME	69065	307.58	1246.11	207.39	1.25	0.42	1.91	1.14	1.9	21.9	20.24	1.94	0.88	9	7.54	1.24	54.55	8.74	5.14	1.91	6.12	2.34	1.57	10.62	4.66	11.04	1.65	97.31	75.08	3.14	4.35	3.42	112.06	36.48	0.33	0.67	21.73	3.55	0.42	0.46
50 protein rescan-3-4	50 protein rescan	3	CR	3	4	PanCK+	21624.6	29568.4	Tumor	83930.4	187.87	850.94	386.62	1.34	0.47	1.58	0.47	1.48	29.47	32.54	0.6	0.9	21.31	8.39	1.89	6.51	7.72	1.76	0.5	2.75	1.41	0.76	2.37	1.49	3.96	0.57	202.59	14.78	1.89	3.08	4.07	10.49	5.47	0.13	0.32	43.55	6.98	11.36	0.18
50 protein rescan-3-5	50 protein rescan	3	CR	3	5	CD3+	21624.6	29568.4	TME	26501.4	208.56	1024.95	177.22	1.2	0.57	1.48	0.94	1.72	24.36	10.76	3.05	0.65	6.09	6.55	1.16	11.62	3.89	2.1	1.7	7.39	2.14	2.01	17.79	2.46	15.83	1.29	75.69	65.15	3.41	4.4	4.46	14.31	54.79	0.14	1.05	25.11	8.44	0.4	0.37
50 protein rescan-4-6	50 protein rescan	3	CR	4	6	CD3+	24018.3	38899.2	TME	63884.9	90.44	1260.05	111.12	1.13	0.52	1.72	0.83	0.86	10.41	8.57	2.66	0.46	3.03	11.85	0.99	14.69	3.12	3.83	3.32	28.42	3.56	2.68	20.84	2.57	32.1	2.47	102.09	143.95	10.46	4	3.81	16.68	54.34	0.36	1.35	22.37	2.36	0.81	0.17
50 protein rescan-5-7	50 protein rescan	3	CR	5	7	PanCK+	17645.7	34875.7	Tumor	50624.2	123.28	1250.55	108.25	1.23	0.42	1.92	0.9	1.43	34.14	41.09	0.75	0.73	74.79	7.29	6.28	16.19	5.96	2.12	1.29	2.65	1.13	0.5	2.19	2.56	4.09	0.59	45.5	13.83	2.95	3.78	14.01	11.04	4.25	0.12	0.76	25.25	3.52	38.9	0.5
50 protein rescan-5-8	50 protein rescan	3	CR	5	8	CD3+	17645.7	34875.7	TME	36397.9	141.63	845.21	64.84	1.08	0.5	1.85	1.03	0.97	50.19	14.18	1.17	0.65	6.61	6.72	1.03	62.94	3.92	5.2	5.48	5.46	2.17	1.05	6.82	8.15	9.65	1.76	126.56	22.1	3.04	4.54	8.45	31.07	11.15	0.37	0.49	19.59	4.81	2.25	0.2
50 protein rescan-6-10	50 protein rescan	3	CR	6	10	CD3+	16803.2	25247.4	TME	68005.6	228.62	1192.39	132.47	1.23	0.49	1.64	1.98	1.91	15.48	13.19	3.81	0.87	5.36	8.55	1.22	19.29	4.92	3.9	2.22	36.25	2.8	2.38	18.24	4.05	14.9	1.97	94.5	128.63	5.03	4.6	1.61	26.17	60.97	0.23	0.62	26.35	3.16	0.53	0.29
50 protein rescan-6-9	50 protein rescan	3	CR	6	9	PanCK+	16803.2	25247.4	Tumor	81098.9	176.99	920.51	373.29	1.38	0.48	1.51	0.76	1.06	13.4	33.25	0.59	0.74	34.42	8.59	2.5	6.46	12.88	1.72	0.67	4.21	2.18	0.65	2.26	2.4	3.34	0.55	128.66	17.61	2.25	3.3	0.95	10.69	7.01	0.12	0.58	55.99	3.15	8.64	0.29
50 protein rescan-7-11	50 protein rescan	3	CR	7	11	PanCK+	18846	19963	Tumor	31191.1	143.79	1009.65	328.62	1.44	0.49	1.42	0.32	1.27	5.74	27.31	0.83	0.64	25.02	6.3	1.43	4.9	9.03	1.13	0.51	3.52	0.94	0.4	2.71	2.03	3.37	0.07	54.03	14.76	2.73	4.35	1.31	6.24	4.83	0.04	0.22	37.21	4.51	3.3	0.2
50 protein rescan-7-12	50 protein rescan	3	CR	7	12	CD3+	18846	19963	TME	22550.3	160.7	1092.33	148.15	1.06	0.54	1.74	0.76	0.92	7.97	9.28	4.44	0.69	3.76	5.55	1.06	8.1	4.16	1.89	2.09	29.54	2.92	1.54	17.29	5.22	13.85	1.32	85.09	98.71	4.34	3.38	1.58	11.23	27.59	0.12	0.35	20.65	2.84	0.26	0.13
86 Protein-1-1	86 Protein	4	CR	1	1	PanCK+	19088.1	40060.4	Tumor	179581	458.87	1000.71	292.03	1.05	0.55	1.72	0.47	0.51	14.98	10.74	2.71	0.9	11.93	6.67	0.92	5.68	6.92	0.7	1.2	1.09	0.62	0.53	2.14	2.39	3.13	0.42	5.98	9.04	4.79	6.69	0.22	8.92	5.1	0.13	0.34	22.13	1.23	163.33	0.3
86 Protein-1-2	86 Protein	4	CR	1	2	PanCK-	19088.1	40060.4	TME	46078.7	358.21	720.39	169.65	0.87	0.63	1.84	0.84	0.69	46.96	12.51	2.66	1.69	11.09	10.5	1.09	25.31	6.87	7.13	12.1	2.12	1.97	2.32	11.08	19.41	16.55	2.66	66.75	61.73	8.95	4.65	0.26	55.58	30.77	0.87	0.76	25.39	1.38	30.65	0.34
86 Protein-2-3	86 Protein	4	CR	2	3	PanCK+	14923.6	40508.5	Tumor	32508.8	264.14	1113.33	184.76	0.95	0.56	1.88	0.94	0.64	30.56	18.79	4.25	1.23	18.38	11.46	0.96	8.24	10.57	1.09	1.01	1.21	1.12	0.54	3.66	20.73	4.99	1.05	15.54	14.01	5.23	9.8	0.55	8.15	7.62	0.18	0.58	31.05	3.51	377.28	0.36
86 Protein-2-4	86 Protein	4	CR	2	4	PanCK-	14923.6	40508.5	TME	26450	192.66	865.01	144.38	1.15	0.41	2.1	0.71	0.68	20.37	8.63	4.9	1.36	6.19	10.32	1.19	24.94	5.88	6.45	7.7	6.66	1.37	3.73	31.59	37.6	37.07	2.6	147.71	137.38	15.19	6.7	0.37	29.91	72.33	0.62	1.21	25.94	2.1	4.86	0.31
86 Protein-3-5	86 Protein	4	CR	3	5	PanCK+	41134	15606	Tumor	22921.1	210.69	1623.62	203.95	0.83	0.61	1.98	0.5	0.36	7.41	3.55	2.2	1.08	3.99	3.05	0.95	5.7	4.13	0.8	0.25	0.89	0.2	0.21	2.24	1.3	2.48	0.34	1.52	5.05	10.67	4.49	0.65	3.98	2.15	0.1	0.39	13.31	0.3	116.52	0.06
86 Protein-3-6	86 Protein	4	CR	3	6	PanCK-	41134	15606	TME	51503.1	117.68	1308.19	115.92	0.77	0.63	2.08	0.61	0.88	18.12	4.15	1.46	1.35	3.73	5.42	1.22	16.27	2.72	3.26	2.81	6.33	0.86	1.26	9.76	8.84	9.87	1.62	63.51	36.18	17.48	5.64	1.56	12.23	9.84	0.28	1.8	20.23	0.51	13.85	0.31
86 Protein-4-7	86 Protein	4	CR	4	7	PanCK-	40893	13860	TME	70584.8	15.64	954.07	76.72	0.62	1.07	1.5	0.52	1.45	8.48	4.3	3.98	0.93	4.6	2.62	2.01	31.05	1.99	3.4	8.34	114.28	0.73	6.42	30.3	12.8	34.05	2.61	139.54	43.42	24.46	5.18	0.63	11.26	17.46	0.39	1.87	11.79	0.37	7.63	0.25
86 Protein-5-8	86 Protein	4	CR	5	8	PanCK+	35778.1	14631.2	Tumor	73286.2	160.74	1232.01	211.53	0.9	0.62	1.78	0.36	0.48	17.76	16.29	4.79	0.98	13.67	4.32	1.32	4.99	7.67	0.49	0.5	0.97	0.54	0.26	1.96	5.13	2.95	0.28	2.77	4.76	7.37	4.03	0.18	4.32	3.04	0.07	0.33	19.74	1.29	250.08	0.18
86 Protein-5-9	86 Protein	4	CR	5	9	PanCK-	35778.1	14631.2	TME	121428	92.87	576.55	99.7	0.62	0.85	1.91	0.78	0.96	35.51	8.45	3.77	0.81	6.16	6.83	0.85	26.87	4.64	7.71	17.58	19.36	1.38	1.48	15.83	22.86	23.78	2.8	73.63	57.25	10.75	3.64	0.23	25.75	25.92	0.38	1.01	18.81	1.07	19.7	0.34
86 Protein-6-10	86 Protein	4	CR	6	10	PanCK+	34771.2	25099.9	Tumor	165811	263.71	886.68	213.9	1.13	0.59	1.51	0.61	0.46	22.08	16.96	4.64	1.38	16.64	6.6	1.24	6.6	5.94	0.66	0.78	1.29	0.69	0.69	2.74	3.03	3.66	0.78	6.44	8.1	5.95	3.98	0.24	10.92	6.56	0.22	0.75	16.93	1.38	281.81	0.14
86 Protein-6-11	86 Protein	4	CR	6	11	PanCK-	34771.2	25099.9	TME	59051.4	192.79	744.83	117.82	0.67	0.82	1.83	1.44	0.83	22.52	13.89	2.86	1.29	11.04	12.61	1.32	29.93	4.97	4.76	14.89	2.47	1.27	5.89	34.75	12.96	30.74	5.96	95.78	93	23.62	5.61	0.46	66.62	95.45	1.11	1.73	14.63	1.01	28.62	0.15
86 Protein-7-12	86 Protein	4	CR	7	12	PanCK-	20022	16886	TME	46885.4	251.91	924.07	193.61	0.82	0.79	1.55	0.62	0.52	13.68	10.48	3.37	1.68	9.24	11.55	1.34	10.61	5.3	8.18	13.62	3.53	2.13	5.58	34.66	12.13	35.83	2.88	108.11	178.56	11.79	9.63	0.13	60.75	100.66	0.71	1.5	21.2	1.47	19.83	0.16
88 Protein-10-12	88 Protein	1	CR	10	12	PanCK+	37975.7	43027.4	Tumor	103304	100.14	444.14	165.46	1.51	0.49	1.35	0.27	0.67	14.95	23.4	0.41	1.36	24.28	2.75	1.84	2.77	7.95	0.38	0.07	2.23	1.32	0.41	0.91	0.79	2.19	0.58	19.78	2.47	1.9	2.22	0.07	3.44	2.69	0.05	0.24	17.82	1.18	6.69	0.25
88 Protein-1-1	88 Protein	1	CR	1	1	CD3+	19748.6	21503.4	TME	45871.8	141.74	944.9	85.05	1.2	0.42	1.98	0.66	0.42	2.9	7.25	6.62	0.59	6.12	5.97	1.54	20.88	3.11	0.79	0.1	15.94	1.33	2.13	18	1.47	15.88	2.03	46.93	71.87	3.24	4.2	0.04	8.49	13.99	0.15	0.6	14.57	1.1	0.16	0.19
88 Protein-2-2	88 Protein	1	CR	2	2	PanCK+	21750	21860.7	Tumor	54966.8	162.81	320.46	99.04	1.58	0.55	1.15	0.25	0.48	10.24	16.22	0.35	0.42	17.52	6.34	1.03	2.69	6.58	0.55	0.07	1.94	1.26	0.29	1.15	0.52	1.67	0.77	19.3	3.33	0.79	1.73	0.05	4.08	1.64	0.02	0.18	16.02	1.38	2.66	0.14
88 Protein-3-3	88 Protein	1	CR	3	3	CD3+	11066	25156	TME	10518.1	90.55	1033	83.57	1.64	0.41	1.5	1.36	0.84	5.2	5.49	4.84	0.9	7.86	5.66	1.52	18.51	3.78	0.84	0.4	11.23	1.75	2	22.32	1.17	25.91	1.78	75.86	68.39	5.24	4.56	0.09	13.49	8.26	0.14	0.54	13.72	1.62	0.05	0.3
88 Protein-4-4	88 Protein	1	CR	4	4	PanCK+	11500.2	26269.8	Tumor	81324.8	175.33	370.23	117.11	1.5	0.45	1.48	0.22	0.56	7.9	19.34	0.25	0.56	24.26	7.64	0.72	2.8	4.84	0.55	0.08	1.82	1.1	0.37	0.91	0.49	1.86	0.74	4.05	3.53	1.09	1.86	0.05	5.09	2.51	0.06	0.1	16	1.08	1.49	0.16
88 Protein-5-5	88 Protein	1	CR	5	5	PanCK+	28684.1	55926.6	Tumor	141028	152.66	441.61	102.78	1.78	0.39	1.43	0.42	0.89	15.25	24.28	0.52	0.91	38.08	12.69	2.08	3.77	6.27	1.21	0.28	3.3	1.55	0.62	2.07	0.84	3.17	1.41	22.34	11.74	1.64	2.41	0.11	8.82	3.59	0.05	0.37	17.18	1.15	3.7	0.1
88 Protein-5-6	88 Protein	1	CR	5	6	CD3+	28684.1	55926.6	TME	18898.9	119.98	813.98	78.68	1.27	0.55	1.43	1.12	0.81	6.09	7.12	4.62	1.03	9.96	8.26	2.15	22.07	4.35	1.86	0.76	15.25	2.22	3.58	30.99	1.48	30.81	1.95	76.9	80.89	4.77	4.46	0.1	24.82	35.79	0.34	0.97	19.45	4.09	0.19	0.21
88 Protein-6-7	88 Protein	1	CR	6	7	PanCK+	25088.1	59570	Tumor	119862	145.29	342.24	144.01	1.73	0.44	1.32	0.48	0.97	11.49	31.89	0.71	0.77	43.39	8.25	2.66	3.51	7.21	0.87	0.23	1.81	1.74	0.61	1.67	0.86	2.75	1.64	8.94	7.58	1.21	1.97	0.06	7.07	3.46	0.03	0.37	17.85	1.59	1.9	0.12
88 Protein-6-8	88 Protein	1	CR	6	8	CD3+	25088.1	59570	TME	8604.5	116.58	948.85	99.72	1.59	0.36	1.74	1.62	2.04	9.04	9.95	6.15	1.17	11.83	9.22	1.98	15.9	4.1	2.06	0.88	3.54	2.96	2.72	30.85	1.12	37.09	4.14	114.45	96.41	4.7	4.3	0.06	16.76	29.75	0.53	1.01	18.72	3.31	0.24	0.2
88 Protein-7-9	88 Protein	1	CR	7	9	CD3+	37040	66185	TME	33908.2	24.66	1056.94	43.39	1.39	0.46	1.55	1.37	0.66	3.84	11.31	3.83	0.83	10.69	9.09	2.34	86.71	3.69	2.38	0.91	84.68	2.06	3.11	70.58	3.49	65.44	2.28	65.72	125.74	27.28	6.14	0.05	13.89	37.06	0.34	1.33	8.77	0.87	0.86	0.21
88 Protein-8-10	88 Protein	1	CR	8	10	Geometric Segment	34822.1	65227.5	Tumor	125775	211.56	234.41	122.56	1.92	0.45	1.16	0.29	0.58	3.38	9.48	0.14	0.53	8.8	4.26	0.63	1.64	3.53	0.41	0.04	1.26	0.84	0.38	0.94	0.48	1.43	0.5	19.22	2.2	0.73	1.58	0.02	4.72	2.14	0.04	0.19	14.55	0.48	1.64	1.4
88 Protein-9-11	88 Protein	1	CR	9	11	CD3+	39475.5	44268.5	TME	8928	5.54	304.1	18.46	1.01	0.91	1.08	1.14	0.38	3.61	4.74	2.51	0.39	6.39	2.59	1.5	37.71	3.23	1.41	2.71	3.14	1.08	0.36	31.16	0.85	36.22	1.8	35.39	40.09	8.66	5.68	0.14	14.1	39.79	0.11	0.53	3.66	3.07	0.34	0.12
99 Protein-1-1	99 Protein	4	NR	1	1	PanCK+	35036.7	54296.4	Tumor	138519	165.18	435.71	153.06	1.15	0.54	1.61	0.05	0.32	0.82	21.55	2.48	0.56	8.11	2.95	2.48	3.46	8.72	1.29	0.14	0.74	1.91	0.38	1.94	2.23	3.37	0.34	42.99	5.94	1.12	3.41	0.41	5.8	1.83	0.11	0.18	12.28	1.04	7.26	0.16
99 Protein-1-2	99 Protein	4	NR	1	2	PanCK-	35036.7	54296.4	TME	70880.3	165.65	575.61	95.82	0.87	0.52	2.22	0.11	0.69	1.24	5.94	2.08	0.45	2.48	6.73	0.92	9.28	4.71	4.78	2.02	5.18	2.15	2.92	18.52	4.23	23.02	1.12	66.02	84.91	3.79	5.76	4.34	20.3	15.85	0.2	0.41	11.72	2.94	0.36	0.24
99 Protein-2-3	99 Protein	4	NR	2	3	PanCK+	16328	68465	Tumor	39388.8	205.06	545.12	90.66	1.07	0.46	2.02	0.21	0.81	2.18	24.08	0.7	0.7	25.55	5.99	1.99	7.29	11.58	2.97	0.58	1.56	2.52	0.93	3.33	2.89	6.58	0.61	56.38	20.71	1.29	5.03	3.17	13.89	3.37	0.18	0.26	16.76	7.19	8.22	0.7
99 Protein-2-4	99 Protein	4	NR	2	4	PanCK-	16328	68465	TME	98060.9	244.46	637.25	102.94	0.78	0.58	2.19	0.23	0.65	2.61	13.08	1.72	0.41	6.91	8.24	1.33	17.79	6.58	6.67	2.91	4.07	3.3	3.6	13.98	4.95	20.25	1.73	125.51	92.94	3.87	6.34	1.67	46.91	15.88	0.23	0.42	16.13	6.02	0.65	0.24
99 Protein-3-5	99 Protein	4	NR	3	5	PanCK+	14399.8	44620.5	Tumor	60460.1	139.56	337.64	152.81	1.26	0.47	1.7	0.11	0.63	2.75	17.96	1.69	0.68	12.44	3.72	2.21	4.71	9.2	1.4	0.26	1.62	2.04	0.79	2.04	1.75	4.45	0.46	76.83	13.56	1.48	3.2	0.92	6.83	2.44	0.1	0.22	19.23	2.16	4.7	0.37
99 Protein-3-6	99 Protein	4	NR	3	6	PanCK-	14399.8	44620.5	TME	111882	186.49	744.83	101.46	0.76	0.56	2.35	0.16	0.27	1	7.19	2.44	0.29	2.44	7.37	1	23.12	4.06	3.32	0.73	12.72	2.67	4.69	13.7	2.01	17.72	2.14	62.48	114.36	3.24	5.41	0.5	13.44	10.74	0.2	0.47	11.56	1.02	0.15	0.18
99 Protein-4-7	99 Protein	4	NR	4	7	PanCK+	15212.1	13320.4	Tumor	154727	128.15	437.9	176.23	1.17	0.52	1.64	0.09	0.28	1.38	13.06	1.22	0.67	9.21	2.78	0.77	3.77	10.67	1.52	0.24	1	2.05	0.45	1.79	1.11	3.66	0.31	133.11	6.57	1.33	3.8	0.16	8.06	2.18	0.15	0.11	15.51	1.47	4.28	0.51
99 Protein-4-8	99 Protein	4	NR	4	8	PanCK-	15212.1	13320.4	TME	36018.7	176.03	740.84	105.71	0.81	0.55	2.24	0.18	0.44	1.04	6.65	1.43	0.31	3.68	7.68	0.94	21.23	3.9	4.37	2.12	2.05	2.33	2.31	15.54	2.15	25.32	1.99	47.77	79.29	4.07	5.32	0.87	45.94	14.42	0.17	0.24	14.38	1.64	0.55	0.31
99 Protein-5-10	99 Protein	4	NR	5	10	PanCK-	20656	19698	TME	22180.8	48.23	875.09	75.67	0.71	0.69	2.04	0.15	0.26	1.33	3.61	0.76	0.29	2.69	6.64	0.69	27.49	3.54	5.92	3.13	2.61	1.35	2.13	29.79	13.23	35.03	1.5	91.34	51.07	10.41	9.88	1.67	21.04	28.37	0.26	0.4	8.34	0.67	2.32	0.05
99 Protein-5-9	99 Protein	4	NR	5	9	PanCK+	20656	19698	Tumor	40234.2	84.71	488.69	261.08	1.14	0.63	1.39	0.05	0.27	3.49	12.58	2.26	0.44	8.04	3.17	0.76	3.49	6.53	0.69	0.14	0.8	1.79	0.35	1.7	1	3.24	0.18	7.7	4.73	3.15	3.84	0.19	4.9	2.23	0.16	0.12	18.97	0.79	6.97	0.19
99 Protein-6-11	99 Protein	4	NR	6	11	PanCK-	24335	42019	TME	41902	119.52	775.6	110.01	0.77	0.57	2.31	0.13	0.34	0.91	3.92	3.27	0.3	1.72	7.07	0.93	19.89	4.33	1.98	0.99	7.14	1.93	3.87	30.57	2.75	31.4	1.89	58.24	112.69	6.09	6.5	2	11.82	9.33	0.26	0.37	12	0.6	0.03	0.08
99 Protein-7-12	99 Protein	4	NR	7	12	PanCK+	27588.6	42527.3	Tumor	89549.8	59.25	358.33	146.34	1.18	0.62	1.36	0.03	0.24	2.32	16.73	0.25	0.4	17.64	1.74	1.62	2.65	6.72	0.73	0.05	0.69	2.59	0.23	1.2	1.53	2.42	0.05	2.45	2.48	1.44	3.04	0.16	3.52	1.83	0.1	0.1	9.32	0.62	4.04	0.14
[truncated: 38 more columns]
