# Supplementary material for: Expression-based subtypes define pathologic response to neoadjuvant immune-checkpoint inhibitors in muscle-invasive bladder cancer
Source: Nat Commun. 2023 Apr 27;14:2126. doi: 10.1038/s41467-023-37568-9 (PMC10140274; doi:10.1038/s41467-023-37568-9)
Supplement: Supplementary file 26 — Supplementary Data 22 [file 41467_2023_37568_MOESM26_ESM.xlsx]

## Sheet: Supplementary Data 22
Supplementary Table 22: QC results for DSP proteins.
Scan_ID	ROI_ID	AOI	Segment (Name/ Label)	ROI X Coordinate	ROI Y Coordinate	Segment_tags	AOI surface area	GAPDH	Histone H3	S6	Ms IgG1	Ms IgG2a	Rb IgG	4-1BB	ARG1	B7-H3	BAD	Bcl-2	BCL6	BCLXL	Beta-2-microglobulin	BIM	CD11c	CD127	CD14	CD163	CD20	CD25	CD27	CD3	CD34	CD4	CD40	CD44	CD45	CD45RO	CD56	CD66b	CD68	CD8	CD80	CD95/Fas	Cleaved Caspase 9	CTLA4	EpCAM	ER-alpha	FAP-alpha	Fibronectin	FOXP3
12 Protein	1	1	CD3+	22669	16485	TME	18105.6	4151.99	18441.5	7579.65	24.91	16.41	41.25	11.13	25.17	51.25	452.12	103.41	15.61	277.34	137.27	76.53	77.68	160.38	40.67	22.32	196.77	36.94	103.16	564.68	62	636.71	24.05	4260.76	1933.39	170.33	106.13	3.51	116.08	485.92	5.55	16.98	628.02	48.31	7.45	12.43	10.19	321.48	11.13
12 Protein	2	2	Geometric Segment	21771.8	16168.4	Tumor	110305	50185.9	84502	41996.5	192.54	71.13	236.08	22.55	84.01	788.91	3106.52	63.83	278.09	1531.41	1135.89	157.81	395.51	844.86	53.27	15.86	369.97	155.57	42.12	203.04	165.23	435.95	17.48	868.92	594.6	170.24	468.58	18.72	685.1	379.9	13.32	27.75	4524.38	141.36	388.46	56.54	10.86	464.92	27.3
12 Protein	3	3	CD3+	27190	11159	TME	36441.3	6702.79	32674.1	12330.8	46.3	20.09	63.23	19.86	26.42	36.08	766.35	101.88	23.14	556.74	187.2	172.8	138.11	326.15	27.44	31.79	361.74	59.13	93.31	162.15	61.68	191.56	25.24	1145.42	1311.58	192.05	170.12	9.83	252.47	250.29	9.47	19.6	1268.53	61.49	6.65	22.62	9.36	165.05	7.01
12 Protein	4	4	Geometric Segment	26519	11754	Tumor	101668	18533.4	41575.2	22102.5	84.17	32.15	111.14	11.28	47.71	169.79	2130.16	70.81	126.62	814.41	598.23	168.42	215.06	680.19	24.73	8.62	203.09	73.96	26.7	110.7	82.48	180.83	9.97	203.08	272.97	168.61	242.06	9.49	241.4	177.87	4.22	19.5	2525.2	84.39	98.19	36.96	9.04	284.79	7.9
12 Protein	5	5	CD3+	27622	13027	TME	2822.6	529.68	2727.75	904.94	9.57	1.01	6	1.03	3.03	13.83	67.25	9.2	1.69	47	33.57	9.28	16.03	22.83	13.92	9.8	28.58	5.96	6.07	18.41	11.9	22.77	7.05	98.16	107.83	13.49	8.51	1.03	46.33	53.08	2.56	3.13	103.77	13.26	1.37	6.87	4.7	32.21	1.03
12 Protein	5	6	SMA+	27622	13027	SMA+	12065.4	1026.5	4920.64	1469.17	10.52	4.93	18.95	5.64	5.55	108.4	142.55	7.66	6.72	82.64	32.6	10.77	31.99	55.12	13.09	2.99	26.19	7.8	5.56	18	281.48	20.86	2.46	73.63	65.31	14.24	31.83	1.98	35.72	23.82	6.25	3.82	202.62	94.35	5.04	11.2	4.3	124.36	1.88
12 Protein	6	7	PanCK+	21664.2	21335.3	Tumor	140727	53160.3	165712	74057.7	385.85	111.59	406.58	38.9	157.54	833.29	5615.69	177.49	273.41	2353.41	1010.09	394.03	678.88	1544.28	58.46	19.31	646.66	351.07	93.56	342.47	344.77	594.5	22.91	1510.41	783.69	265.94	860.93	39.26	884.72	730.66	15.52	26.89	8095.17	195.36	734.18	68.33	40.94	1064.62	23.34
12 Protein	7	8	CD3+	26261	21393	TME	13050.9	1662.68	10002.9	3455.64	12.73	4.79	19.03	4.39	9.11	28.48	202.47	60.42	6.84	173.3	63.01	61.33	49.78	75.96	12.22	13.5	40.24	19.02	16.35	78.78	95.08	126.27	9.1	478.64	387.57	43.15	43.98	4.1	88.62	71.76	1.82	6.94	349.66	16.21	10.45	6.9	2.79	119.43	3.41
12 Protein	8	9	CD3+	13085	19117	TME	11681.6	2129.5	7415.72	3333.17	17.31	6.98	20.77	9.28	23.09	45.99	211.48	40.05	9.01	195.22	61.84	28.65	54.03	80.99	20.52	25.54	81.9	25.82	37.15	111.06	37.38	171.65	6.97	1182.37	629.8	73.11	45.84	2.87	92.16	106.38	6.13	7.77	335.14	22.18	3.29	8.54	4.37	89.82	1.64
12 Protein	9	10	Geometric Segment	12694	19121	Tumor	55018.1	14638.5	19411.4	13671.9	43.82	21.99	80.74	10.07	29.7	188.47	1390.04	28.27	101.56	680.06	450.54	94.13	157.32	393.55	21.02	16.02	117.47	64.05	22.06	81.66	63.61	139.31	10.99	459.97	261.55	90.96	156.54	5.88	218.92	107.64	11.16	9.1	1770.67	58.89	73.4	19.99	7.68	167.19	8.95
12 Protein	10	11	PanCK+	25669	44424.2	Tumor	109415	49156.5	105344	49609.7	233.7	77.71	265.78	66.92	142.35	444.04	4880.13	117	152.59	2384.33	1341.14	471.06	802.13	1139.46	114.3	42.98	413.2	309.9	65.98	342.08	172.23	542.95	56.15	7781.48	2036.09	213.81	538.41	40.94	1640.24	734.72	34.9	45.77	5378.13	414.55	203.62	61.59	23.66	479.72	36.5
12 Protein	10	12	CD3+	25669	44424.2	TME	15346.4	4042.59	12904.2	2371.2	19.37	10.21	32.08	22.51	17.88	111.8	296.62	62.09	10	212.81	84.97	34.46	175.83	104.56	28.92	17.36	73.27	34.48	29.02	249.64	38.17	209.19	15.3	796.29	1163.31	63.13	58.32	13.66	382.54	270.85	6.48	9.68	394.03	256.62	2.9	11.6	1.98	109.8	14.72
17 Protein	1	2	PanCK-	18378.3	36848.4	TME	33321.3	4482.92	29433	2862.77	28.98	24.43	76.72	46.99	25.53	317.88	455.13	237.05	39.9	292.73	661.12	93.89	323.75	188.21	157.43	146.88	428.55	108.42	178.06	3411.77	73.15	2984.53	278.38	10141.2	6910.03	2220.79	171.28	56.43	653.56	1594.96	33.47	82.54	626.02	41.49	30.79	13.16	42.31	227.66	15.85
17 Protein	2	3	PanCK+	12238.6	50017.9	Tumor	168385	19393.2	104834	28891.3	119.91	66.95	194.79	65.32	102.22	4341.32	6796.55	247.1	282.84	7806.79	777.57	651.11	713.44	1301.92	201.54	154.94	166.14	304.11	91.14	349.15	249.92	546	84.73	4245.13	3668.21	1139.95	461.47	40.34	1415.2	776.07	9.57	83.82	2675.65	175.75	2249.77	61.82	84.5	408.14	36.69
17 Protein	2	4	PanCK-	12238.6	50017.9	TME	19606.4	3086.27	16778.8	2001.78	15.46	8.17	32.35	11.78	16.82	119.78	369.38	150.28	15.83	291.15	177.17	68.19	131.35	91.74	35.66	54.98	186.4	48.47	88.92	728.29	56.2	642.21	61.76	2185.04	3335.37	370.29	97.28	13.36	326.38	583.51	6.71	30.94	364.46	24.65	22.38	16.02	14.14	114.13	13.62
17 Protein	3	5	PanCK+	12716.4	65072.7	Tumor	96086.5	10999.6	57993.8	13151.8	48.6	50.14	122.91	61.72	67.56	1194.84	2741.11	159.71	211.26	2428.86	655.81	399.1	299.22	1050.94	129.78	124.77	321.86	172.8	91.46	312.6	291.99	350.85	98.33	13937.5	2570.78	748.3	230.18	32.43	929.19	767.77	21.43	48.63	1908.54	101.42	1695.72	22.22	50.28	331.24	19.33
17 Protein	3	6	PanCK-	12716.4	65072.7	TME	30577.3	6217.46	31307.5	3350.09	22.7	23.43	62.7	33.04	17.91	273.3	663.03	249.87	79.05	531.91	297.96	147.43	341.77	199.72	66.69	36.05	1221.55	104.88	230.65	1214.83	138.45	843.41	131.58	7244.77	7018.44	653.31	130.62	9.62	431.76	1427.11	16.69	29.58	755.9	34.18	41.33	7.21	29.88	161.19	1.16
17 Protein	4	7	PanCK+	24283.7	49227.4	Tumor	90565.8	23607.1	69495.4	21533.9	99.3	52.64	145.13	48.21	107.78	1692.75	4175.31	118.62	203.84	3019.19	910.35	547.18	390.78	752.86	173.22	133.1	139.35	158.14	80.86	301.66	192.28	331.1	62.21	12622.4	2201.9	675.59	327.64	237.35	1125.56	585.34	13.6	52.42	2959.62	262.18	185.38	43.04	91.28	280.72	14.49
17 Protein	5	8	PanCK+	16190.8	25049.6	Tumor	125422	17973.4	87484.8	14671	81.07	42.26	160.41	58.7	95.9	2479.8	4408.72	451.49	534.83	4184.32	1001.29	514.9	382.96	859.58	227.87	173.15	105.62	154.49	75.1	278.41	151.18	563.72	249.98	5897.67	1160.67	631.18	335.66	160.86	1029.58	307.94	17.37	71.16	4260.05	102.77	1825.14	160.41	52.66	254.45	26.11
17 Protein	6	9	PanCK+	10594.5	52298.8	Tumor	172528	22195.3	135004	37407.8	193.13	109.07	281.69	75.3	104.22	4656.46	10749.5	556.72	552.6	15460.7	1485.71	1606.51	653.33	1330.51	233.44	147.07	227.21	350.99	138.95	494.63	276.65	725.46	119.97	5162.34	3603.94	1334.95	503.19	45.21	2008.31	1048.62	11.49	116.55	3863.28	181.51	1772.29	54.22	88.56	377.68	31.1
17 Protein	6	10	PanCK-	10594.5	52298.8	TME	28820.1	4522.52	23645.5	3197.41	24.02	16.22	53.33	21.96	32.3	150.94	637.16	242.39	64.76	543.32	364.17	128.29	158.1	134.37	113.14	76.3	240.86	79.49	155.82	1201.99	114.39	993.96	169.84	3775.64	4572.74	611.97	138.5	23.59	612.12	857.09	11.85	32.78	566.21	34.01	47.71	9.99	15.46	102.34	17.37
17 Protein	7	11	Geometric Segment	19320	56376	TME	109940	14899.7	211945	7852.88	130.73	124.1	338.22	150.46	123.73	777.61	1783.56	845.04	381.05	1171.91	1420.99	327.17	2547.34	548.06	467.81	257.77	8913.47	305.62	734.43	4160.58	541.26	3613.68	562.07	23609.7	19358.9	4926.86	884.17	317.75	1728.64	2780.65	57.65	200.33	2208.43	79.4	106.08	82.19	129.91	1011.71	12
17 Protein	8	12	PanCK+	31617.6	44370.7	Tumor	140892	28769.2	143059	38648.4	180.38	92.04	249.14	61.32	115.1	3158.29	9852.56	330.77	564.34	10184.5	683.24	1178.18	525.13	1215.95	138.96	82.17	182.97	373.39	85.98	328.95	208.83	432.11	40.09	4243.2	1257.13	1065.62	563.4	54.18	967.75	501.7	32.63	98.46	3941.6	193.39	1733.16	103.3	82.15	561.93	36.12
34 Protein	1	1	PanCK+	16583.1	49183.6	Tumor	166717	15166.5	55492.3	15712.2	94.6	31.6	157.01	50.72	151.96	4193.91	3354.12	114.66	95.84	1616.57	1221.61	139.67	590.53	1233.55	222.55	146.62	99.59	213.49	41.64	137.49	257.14	337.99	48.75	3200.35	1304.29	462.15	224.21	178.05	1617.11	249.21	13.77	32.97	4872.72	103.79	8177.86	53.5	59	420.08	52.39
34 Protein	1	2	PanCK-	16583.1	49183.6	TME	78683.7	6790.3	54153.8	4003.21	36.08	22.96	95.09	53.52	237.26	1118.66	964.27	90.46	46.6	390.69	352.65	69.55	712.31	331.53	472.43	266.21	41.24	86.58	62.46	299.15	572.99	484.62	67.22	5510.76	2941.83	270.64	226.57	795.56	2312.4	209.51	7.2	38.04	1875.59	177.59	157.56	12.11	152	556.49	14.56
34 Protein	2	3	PanCK+	12933.5	59549.1	Tumor	155902	11410.5	57513.2	20130.8	123.41	51.54	123.41	51.89	176	1332.18	3798.85	173.17	96.18	3647.6	892.66	199.74	693.9	811.82	101.21	79.42	151.58	322.59	64.71	218.03	180.98	348	64.29	6914.18	2673.06	499.41	252.62	318.13	1602.77	513.24	18.87	53.13	2679.82	176.04	3747.3	54.36	50.8	400.36	23.07
34 Protein	2	4	PanCK-	12933.5	59549.1	TME	103984	9781.67	67597	5125.96	62.63	33.31	112.83	149.33	296.23	682.18	1109.11	176.13	64.31	749.92	444.68	119.49	852.97	339.62	230.71	218.4	175.92	164.43	161.06	648.27	393.28	731.32	124.81	5169.33	7699.12	489.26	364.5	579.07	4938.16	897.53	15.32	61.54	1590.3	155.05	167.46	24.23	70.26	802.2	49.7
34 Protein	3	5	PanCK+	31671.4	7356.9	Tumor	238081	10400.1	114065	34242.9	95.22	62.63	234.65	88.34	356.47	2250.56	5167.84	215.71	170.46	2922.89	1534.98	218.59	812.25	1364.4	101.46	57.07	152.04	387.38	87.38	349.2	262.24	645.01	81.21	2716.68	1671.77	731.36	454.8	59.66	1028.49	647.53	21.84	73.02	8589.46	86.85	4965	69.32	49.89	490.13	48.46
34 Protein	3	6	PanCK-	31671.4	7356.9	TME	31727.1	748.24	18324	1346.95	7.01	18.23	25.38	19.15	41.85	145.26	187.42	49.16	16.58	142.86	153.79	36.8	503.84	88.86	39.05	51.64	82.7	36.47	40.68	295.29	126.44	408.19	78.11	2263.65	1164.22	288.64	74.05	26.79	369.42	206.96	7.15	22.14	401.69	17.96	100.06	2.14	7.35	162.82	1.36
34 Protein	4	7	Geometric Segment	35157.7	45316.1	TME	141788	185.06	8063.66	2501.91	15.71	24.49	46.15	75.79	63.33	1265.1	723.06	352.6	45.29	496.3	243.39	105.96	9249.73	142.12	401.25	439.47	4965.74	250.36	257.43	2270.48	916.75	1967.36	438.13	24252.4	6993.17	1737.81	418.5	209.5	3384.75	1582.94	53.51	154.55	1090.95	151.65	14.94	30.74	119.9	1908.93	3.91
34 Protein	5	8	PanCK+	41826.3	41410.2	Tumor	123669	5933.47	54138	6687.89	35.64	50	87.56	18.24	63.79	261.36	1554.88	82.82	56.38	1265.09	390.68	84.99	326.38	312.55	59.51	51.78	36.77	119.72	19.38	80.64	41.04	160.78	20.12	888.26	569.82	488.15	180.95	34.7	372.61	120.17	8.72	29.15	2029.95	46.53	733.71	26.04	20.54	243.85	14.51
34 Protein	6	9	PanCK+	28876.7	32709.7	Tumor	162548	11410.7	66886.8	14744.7	77.3	56.91	179.14	32.97	127.14	1294.01	4609.48	147.34	119.49	2810.04	1117.57	184.37	534.72	962.59	167.35	64.9	139.25	190.65	58.38	198.88	215.04	362.25	36.37	5700.61	1416.71	544.7	287.17	51.66	1773.72	212.7	21.01	44.37	4244.4	217.7	3516.44	21.58	38.25	423.9	17.48
34 Protein	6	10	PanCK-	28876.7	32709.7	TME	39122.9	3165.11	25449.7	1860.63	16.85	18.19	40	42.47	78.54	307.65	465.91	37.3	18.39	336.9	140.63	43.29	175.38	142.76	99.23	107	39.49	74.66	28.2	129.62	244.08	194.54	45.14	4042.82	1479.07	159.31	118.62	63.87	1307.33	79.24	4.76	18.98	858.5	89.61	34.52	7.11	43.47	329.72	12.06
34 Protein	7	11	PanCK-	24516	19447	TME	125146	10589.2	152493	10166.4	111.45	65.16	222.9	103.9	126.06	360.74	1344.87	766.51	108.58	757.33	838.31	163.29	957.85	558.58	207.73	180.45	1875.34	260.29	274.88	1736.46	221.24	1895.43	271.58	9579.04	8740.49	1312.63	650.39	109.45	2561.93	1644.26	17.04	111.39	3346.33	116.17	119.24	38.18	77.16	643.57	53.24
34 Protein	8	12	PanCK-	8190	17154	TME	49985.4	8791.17	72581.4	4395.21	40.89	17.59	130.53	93.82	357.25	368.88	728.29	87.39	67.7	499.5	354.74	104.93	597.61	273.46	135.41	80.32	177.34	135.35	99.68	424.44	338.91	475.76	58.39	4038.13	5224.45	550.06	372.9	1575.14	1726.68	474.01	6.9	49.78	1686.44	194.94	73.75	19.32	48.76	351.8	29.52
37 Protein	1	1	PanCK+	35969.1	45398.2	Tumor	223142	36422.8	135876	39276.1	152.02	76.2	225.57	80.24	195.68	714.43	11656.1	530.64	379.87	34654	835.18	1480	626.72	814.99	100.59	30.48	233.26	120.13	87.18	326.86	348.81	453.17	40.89	1068.36	1568.98	857.93	497.98	26.05	1345	1031.29	7	94.36	4213.55	201.57	1313.03	50.19	83.98	331.31	83.7
37 Protein	1	2	PanCK-	35969.1	45398.2	TME	55729.8	16429	48315.3	7124.01	53.67	22.96	69.91	57.09	53.17	120.12	645.49	456.69	53.83	631.49	324.19	114.84	477.17	167.78	60.55	34.69	874.84	96.39	134.69	749.65	361.1	834.48	110	2421.85	3606.47	425.14	154.14	11.62	887.49	817.62	5.12	40.83	927.92	25.86	45.13	19.53	16.38	236.16	26.24
37 Protein	2	3	PanCK+	31952.7	65901.6	Tumor	217398	58579.4	196281	30064.6	192.11	111.38	356.96	161.8	218.64	836.49	12661.5	1062.93	664.82	57824.1	1313.74	3353.82	2266.7	1503.57	152.53	114.89	1116.02	301.55	181.52	793.18	506.49	938.12	138.36	4932.92	7521.35	1143.1	749	79.69	3800.65	2359.28	26.18	168.46	4248.35	195.12	2355.53	566.3	115.43	615.2	113.86
37 Protein	2	4	PanCK-	31952.7	65901.6	TME	28122.4	9938.68	23066.1	4285.47	25.95	17.7	41.83	31.47	11.27	66.34	529.95	162.25	35.24	648.06	208.76	87.22	425.87	153.37	44.04	85.21	437.23	75.16	144.86	329.12	108.02	442.97	68.97	2296.91	2702.05	163.67	121.18	18.01	1236.51	783.09	4.03	20.35	748.56	24.53	30.15	9.31	17.2	141.22	8.77
37 Protein	3	5	PanCK-	20470	56958	TME	85644.4	2745.48	67231.9	3473.42	46.21	27.09	104.84	63.19	59.83	336.09	594.19	366.72	50.52	328.15	378.7	84.34	3566.52	194.44	129.51	198.96	4820.77	141.88	483.46	2476.65	1088.93	2598.24	236.07	9755.97	6669.1	2083.31	253.89	37.73	1011.79	2971.32	22.52	90.58	767.5	54.6	23.69	13.93	43.55	818.29	12.25
37 Protein	4	6	PanCK+	8629	12568.4	Tumor	194674	75340.6	174736	23848.1	157.34	65.8	279.04	81.66	140.39	621.58	7517.77	307.77	498.42	30367.5	648	1247.26	1034.53	1278.44	165.86	82.07	181.95	106.09	84.69	406.97	479.28	665.96	38.05	4242.08	2268.23	703.24	578.97	69.95	1992.4	824.37	15.41	102.1	4020.63	192.17	2596.45	26.14	84.57	615.89	53.87
37 Protein	4	7	PanCK-	8629	12568.4	TME	70855	14037.9	35978.8	4249.98	39.98	26.21	75.94	41.42	62.52	281.51	687.58	91.12	41.91	760.99	198.72	81.75	464.69	146.61	124.99	124.25	81.65	77.96	84.11	333.49	285.27	442.44	38.93	3461.27	2279.74	171.45	158.57	69.87	1601.2	737.63	6.21	31.34	994	57.86	108	10.24	25.4	407.93	7.88
37 Protein	5	8	PanCK-	31109	38609	TME	108693	10927.5	169773	9943.15	162.04	60	203	126.84	154.58	1027.77	1333.03	679.1	192.25	1263.89	1157.4	244.92	6802.33	412.12	527.86	531.95	7555.98	284.27	752.19	5031.36	1489.07	4809.6	374.56	25554	10442	3293.32	666.74	127.39	2161.47	3402.05	42.78	186.82	1656.12	148.28	256.57	19.53	96.53	1147.27	8.94
37 Protein	6	9	PanCK-	22801	31802	TME	109501	38119.6	176109	27126.6	134.63	82.39	305.68	173.87	175.46	693.54	1551.56	1898.18	213.83	502.6	726.43	212.71	1316.99	632.45	167.03	133.1	6928.3	184.46	419.62	1083.55	1223.09	1259.18	291.3	10345	11194	800.88	675.4	128.8	1409.72	1093.53	17.43	86.13	4414.31	150.23	45.63	55.56	78.51	1072.71	21.06
37 Protein	7	10	PanCK-	34669	64010	TME	49849.7	10824.2	40980.4	5596.75	22.38	20.87	83.02	60.32	53.29	154.87	587.24	211.38	60.43	774.11	390.32	99.35	753.22	204.99	75.52	105.96	558.62	129.79	242.74	922.06	283.64	935.67	81.14	5500.8	3188.38	419.61	170.68	75.42	851.79	2206.07	9.01	45.09	1261.93	66.11	89.57	24.2	34.34	493.37	15.4
37 Protein	8	11	PanCK+	41362.9	25706.8	Tumor	217990	94968.4	200985	47707.6	225.39	134.85	429.75	99.66	146.87	1294.71	16468	609.56	721.52	57851.3	978.88	2064.25	1084.54	1178.32	199.23	100.63	289.39	201.98	167.94	651.99	538.76	836.16	74.14	2823.03	2835.87	1344.48	673.66	77.84	2369.74	1338.68	12.77	136.33	5537.67	201.8	2968.71	30.67	97.27	662.79	81.3
37 Protein	8	12	PanCK-	41362.9	25706.8	TME	48058.1	10866	26995.3	5747.19	22.67	17.18	52.2	39.46	45.23	159.22	636.16	97.75	45.61	851.82	268.52	106.56	672.51	172.52	100.5	90.91	206.99	72.23	134.24	445.25	224.67	555.82	103.4	3771.85	2383.67	200.51	154.47	25.9	1204.19	877.93	7.83	32.09	983.76	26.78	60	12.9	27.83	249.88	18.44
50 protein rescan	1	1	CD3+	15560.7	27952.8	TME	120654	35673.5	193523	24810.4	197.22	73.77	274.57	155.38	176.67	556.83	1584.96	704.74	119.25	895.95	1236.87	212.33	1361.85	703.78	353.68	367.37	3834.5	395.66	314.18	2949.14	311.18	2489.18	187.07	6475.4	14874.1	716.12	638.46	212.56	1798.91	9004.13	16.94	84.52	3247.13	133.72	29.84	39.93	71.53	1162.29	90.96
50 protein rescan	2	2	PanCK+	7816	29770	Tumor	108041	17598.8	169890	35162.8	207.62	82.13	235.99	42.93	141.54	905.78	4359.77	45.21	71.04	8397.24	867.05	582.15	1059.35	969.4	119.31	23.74	304.56	141.59	66.36	266.49	228.72	367.08	44.47	3399.1	1172.62	244.25	445.84	125.33	1502.04	515.3	12.37	25.03	3540.5	232.98	803.46	28.44	48.98	689.11	60.14
50 protein rescan	2	3	CD3+	7816	29770	TME	69065	21916	88788.4	14777	88.89	29.95	135.87	81.34	135.15	1560.44	1442.35	138.53	62.73	641.63	537.58	88.34	3887.07	622.86	366.34	136.11	436.05	166.77	111.87	756.5	332.14	786.49	117.83	6933.48	5349.33	223.49	309.65	243.62	7984.28	2599.09	23.18	47.51	1547.98	253.14	29.75	32.78	75.23	583.79	41.2
50 protein rescan	3	4	PanCK+	21624.6	29568.4	Tumor	83930.4	24153.8	109402	49706.7	172.65	60.71	202.74	60.32	190.83	3788.35	4183.82	77.05	115.69	2739.26	1079.14	243.08	837.54	992.88	226.12	64.72	353.29	181.47	97.91	305.32	192.11	509.23	73.16	26045.9	1900.22	243.27	396.51	522.85	1349.06	702.63	17.01	41.28	5598.41	897.17	1460.46	23.35	135.44	1324.03	43.35
50 protein rescan	3	5	CD3+	21624.6	29568.4	TME	26501.4	11942.3	58690.7	10148.2	68.55	32.36	84.64	53.81	98.72	1395.17	616.14	174.38	37.11	348.89	375.05	66.26	665.52	222.66	120.53	97.23	423.44	122.42	115.21	1018.58	140.81	906.32	73.71	4334.07	3730.65	195.46	252.2	255.54	819.17	3137.58	8.23	59.91	1438.08	483.35	22.78	21.33	105.3	446.2	51.79
50 protein rescan	4	6	CD3+	24018.3	38899.2	TME	63884.9	10840.3	151037	13319.6	134.93	61.92	206.13	99.88	103.35	1247.98	1026.92	318.51	54.78	362.78	1420.9	118.18	1761.05	373.39	458.76	398.51	3406.6	426.46	320.86	2497.94	308.05	3847.24	296.4	12236.5	17254.1	1254.18	479.56	456.6	1999.08	6513.54	42.85	162.12	2681.68	282.62	97.07	20.07	96.5	1019.19	28.75
50 protein rescan	5	7	PanCK+	17645.7	34875.7	Tumor	50624.2	8233.1	83513	7228.78	82.24	28.21	128.39	60.29	95.37	2279.74	2744.22	49.76	48.44	4994.77	486.67	419.36	1080.98	398.17	141.25	86.34	176.96	75.64	33.43	146.57	171.15	273.34	39.38	3038.3	923.37	196.7	252.64	935.78	737.25	283.61	7.87	50.97	1686.42	235.39	2598.09	33.41	93.51	797.51	17.5
50 protein rescan	5	8	CD3+	17645.7	34875.7	TME	36397.9	6603.34	39406	3023.21	50.3	23.35	86.29	48.1	45.08	2339.94	661.04	54.45	30.12	308.05	313.23	48.23	2934.59	182.62	242.32	255.26	254.5	101.21	48.95	317.94	379.74	450.03	82.15	5900.58	1030.16	141.8	211.79	394.13	1448.75	519.92	17.18	22.94	913.19	224.1	105.07	9.11	130.57	866.02	9.3
50 protein rescan	6	9	PanCK+	16803.2	25247.4	Tumor	81098.9	15783.4	82087.5	33288.4	123.29	42.58	135.08	67.42	94.8	1195.39	2964.87	52.27	65.95	3069.2	765.68	222.77	575.95	1148.35	153.6	59.82	375.07	194.61	57.88	201.45	213.85	297.92	48.93	11473.5	1570.5	200.37	293.98	85.04	953.4	625.49	10.91	51.82	4993.37	280.66	770.41	26.17	54.08	822.84	36.36
50 protein rescan	6	10	CD3+	16803.2	25247.4	TME	68005.6	19085	99540.6	11058.9	102.71	41.27	137.24	165.51	159.6	1292.4	1100.93	317.92	72.8	447.34	714.11	102.07	1610.62	410.89	325.76	185.7	3026.34	233.48	198.33	1522.32	338.39	1243.49	164.53	7888.7	10737.9	420.23	384.39	134.33	2184.62	5089.73	19.38	52.01	2199.55	263.78	43.91	23.81	44.83	1059.45	42.5
50 protein rescan	7	11	PanCK+	18846	19963	Tumor	31191.1	8384.16	58872.5	19161.9	83.97	28.56	82.68	18.53	73.82	334.51	1592.6	48.43	37.05	1458.68	367.34	83.45	285.63	526.26	65.6	29.48	205.21	54.7	23.07	157.84	118.18	196.59	4.03	3150.19	860.89	158.95	253.56	76.26	363.59	281.46	2.15	13.05	2169.47	263.06	192.46	11.41	22.99	331.21	30.47
50 protein rescan	7	12	CD3+	18846	19963	TME	22550.3	10343.4	70309.2	9535.86	68.07	35.07	111.72	48.67	59.1	513.15	597	285.74	44.55	242.02	356.93	68.43	521.05	267.51	121.63	134.33	1901.09	188.08	99.17	1112.66	336.26	891.62	85.24	5476.78	6353.9	279.41	217.33	101.45	722.64	1775.58	7.7	22.44	1329.2	183.06	16.58	8.17	25.62	427.82	17.98
86 Protein	1	1	PanCK+	19088.1	40060.4	Tumor	179581	219052	477717	139406	501.7	264.71	819.14	225.14	243.98	7152.32	5127.82	1291.9	428.51	5697.18	3183.15	438.78	2709.3	3301.56	334.41	571.2	519.46	294.27	251.49	1023.61	1142.84	1492.27	200.36	2856.28	4317.45	2286.7	3191.47	105.48	4258.6	2435.38	60.83	161.8	10562.1	586.71	77969.9	141.38	272.94	1176.58	45.18
86 Protein	1	2	PanCK-	19088.1	40060.4	TME	46078.7	13926.2	28006.8	6595.38	33.81	24.33	71.43	32.68	26.94	1825.58	486.23	103.48	65.64	431.13	408.24	42.35	984.09	267.01	277.2	470.59	82.59	76.48	90.35	430.87	754.63	643.42	103.44	2595.14	2399.88	348.1	180.79	10.05	2160.87	1196.25	33.73	29.43	987.22	53.5	1191.4	13.15	102.45	738.33	4.9
86 Protein	2	3	PanCK+	14923.6	40508.5	Tumor	32508.8	14714.5	62021.2	10292.7	53	31.15	104.72	52.57	35.66	1702.55	1046.55	236.54	68.76	1024.12	638.21	53.36	458.82	588.6	60.82	56.04	67.48	62.23	30.2	203.68	1154.91	278.06	58.64	865.79	780.53	291.53	545.81	30.41	453.84	424.48	10.24	32.46	1729.89	195.47	21017.2	20.2	48.04	248.2	8.22
86 Protein	2	4	PanCK-	14923.6	40508.5	TME	26450	5440.93	24428.8	4077.49	32.53	11.7	59.18	20	19.1	575.22	243.66	138.45	38.47	174.87	291.33	33.55	704.42	166.06	182.18	217.42	188.12	38.57	105.48	892.02	1061.97	1047.01	73.55	4171.38	3879.66	428.94	189.32	10.47	844.81	2042.78	17.63	34.27	732.46	59.38	137.31	8.85	48.24	367.55	1.89
86 Protein	3	5	PanCK+	41134	15606	Tumor	22921.1	8405.85	64778.6	8137.24	33.26	24.15	79.07	19.97	14.3	295.71	141.64	87.93	43.23	159.13	121.56	38.05	227.22	164.92	31.92	9.9	35.7	8.17	8.49	89.53	51.74	98.92	13.74	60.73	201.41	425.84	179.04	26.09	158.68	85.69	4.03	15.61	530.85	12.07	4649.05	2.41	26.26	120.15	3.59
86 Protein	3	6	PanCK-	41134	15606	TME	51503.1	2291.33	25472.6	2257.16	14.92	12.22	40.5	11.94	17.1	352.82	80.88	28.35	26.27	72.69	105.5	23.78	316.84	52.92	63.43	54.64	123.3	16.78	24.44	190.08	172.05	192.24	31.63	1236.6	704.54	340.32	109.86	30.29	238.09	191.68	5.53	35.02	393.83	9.92	269.74	5.94	38.87	557.65	1.2
86 Protein	4	7	PanCK-	40893	13860	TME	70584.8	305.9	18666.1	1500.98	12.19	20.98	29.28	10.25	28.3	165.93	84.1	77.88	18.19	89.96	51.2	39.28	607.46	38.93	66.51	163.09	2235.87	14.27	125.58	592.8	250.39	666.27	50.98	2730.16	849.47	478.47	101.3	12.38	220.36	341.51	7.59	36.64	230.73	7.3	149.35	4.86	10.59	804.63	4.35
86 Protein	5	8	PanCK+	35778.1	14631.2	Tumor	73286.2	27212.2	208567	35810	152.35	105.63	301.48	60.98	80.6	3006.93	2758.07	810.95	165.16	2314.47	731.24	224.18	844.47	1297.63	82.49	84.04	164.23	91.44	43.89	331.51	869.08	499.63	47.93	468.51	805.01	1247.22	681.94	29.75	731.38	514.51	12.16	55.03	3342	218.34	42336.7	31.14	72.96	512.73	9.29
86 Protein	5	9	PanCK-	35778.1	14631.2	TME	121428	5517.35	34251.5	5923.19	36.54	50.52	113.58	46.61	56.94	2109.84	502.27	224.01	48.27	365.73	406.04	50.58	1596	275.48	458.11	1044.55	1149.92	82.24	87.67	940.7	1358.26	1412.84	166.04	4374.04	3401.18	638.81	215.98	13.91	1529.8	1540.04	22.33	60.05	1117.53	63.82	1170.57	20.02	188.46	1306.4	13.57
86 Protein	6	10	PanCK+	34771.2	25099.9	Tumor	165811	86593.1	291150	70237.9	370.68	192.4	496.42	200.38	151.09	7250.69	5569.85	1524.45	453.59	5465.06	2166.65	405.91	2166.06	1950.45	218.29	256.94	422.75	227.35	226.78	899.46	995.19	1201.07	256.37	2114.94	2659.75	1954.62	1307.94	79.47	3584.83	2153.13	70.9	245.47	5558.01	453.97	92536.4	45.91	173.19	776.88	38.62
86 Protein	6	11	PanCK-	34771.2	25099.9	TME	59051.4	15913.4	61480.4	9725.63	55.04	67.65	151.04	118.96	68.14	1858.55	1146.13	236.06	106.77	911.22	1040.64	108.61	2470.12	410.1	393.24	1229.48	203.84	105.05	486.52	2868.72	1070.05	2537.14	492.26	7905.95	7676.91	1949.92	463.15	38	5499.25	7878.97	92	142.66	1207.25	83.5	2362.63	12.28	101.37	538.8	2.13
86 Protein	7	12	PanCK-	20022	16886	TME	46885.4	21171.4	77663.6	16271.7	68.72	66.1	130.67	52.02	43.67	1149.99	880.79	282.88	141.19	776.95	970.47	112.81	891.34	445.26	687.48	1144.54	296.41	178.89	468.63	2913.38	1019.29	3011.63	241.7	9086.14	15007.4	990.91	809.49	10.62	5106.01	8460.02	59.78	126.27	1781.77	123.76	1666.89	13.1	93.44	593.74	1.78
88 Protein	1	1	CD3+	19748.6	21503.4	TME	45871.8	18103.8	120687	10863.5	153.64	53.56	253.23	84.27	53.35	370.28	926.45	845.41	75.18	782.02	762.49	196.65	2666.62	397.5	101.4	12.53	2036.05	170.22	271.45	2298.44	187.71	2028.8	259.9	5993.6	9179.28	413.87	536.85	4.85	1085	1786.79	19.57	76.76	1860.81	140.28	20.78	24.31	19.17	569.34	23.05
88 Protein	2	2	PanCK+	21750	21860.7	Tumor	54966.8	17984.6	35398.7	10940.3	175.02	60.57	127.15	28.09	52.67	1130.91	1792.22	38.84	46.62	1934.74	699.93	113.81	297.29	726.61	61.27	8.1	214.73	138.89	31.73	126.89	57.77	184.59	85.19	2132.18	367.45	86.74	190.95	5.23	450.92	181.65	2.35	20.16	1769.67	152.54	294.13	15.71	5.9	398.88	11.59
88 Protein	3	3	CD3+	11066	25156	TME	10518.1	2821.6	32188.1	2604.03	51.06	12.69	46.7	42.5	26.02	162.18	171.12	150.76	27.94	244.94	176.3	47.45	576.67	117.76	26.2	12.57	349.96	54.63	62.17	695.35	36.54	807.31	55.43	2363.73	2131.13	163.37	141.98	2.71	420.32	257.53	4.36	16.7	427.61	50.38	1.65	9.49	12.22	237.26	3.43
88 Protein	4	4	PanCK+	11500.2	26269.8	Tumor	81324.8	28117.6	59374	18781.2	240.53	72.19	237.54	36.06	89.31	1266.7	3101.48	40.24	89.12	3890.42	1225.25	114.82	449.16	775.68	88.91	13.25	291.5	176.33	60.07	146.53	78.75	298.98	119.47	649.45	566.5	175.03	298.31	7.7	815.73	403.14	10.34	15.83	2566.44	172.55	238.51	25.7	26.06	537.65	14.62
88 Protein	5	5	PanCK+	28684.1	55926.6	Tumor	141028	36813.2	106489	24785.2	429.22	94.73	344.86	102.21	213.89	3677.61	5855.67	124.73	219.21	9183.06	3059.04	501.15	910.21	1512.79	291.65	68.57	796.29	374.68	148.88	499.02	202.37	763.92	338.98	5386.57	2832.14	394.65	581.81	27.47	2127.69	864.68	12.92	90.07	4143.36	276.11	893.24	22.93	64.6	1153.68	37.69
88 Protein	5	6	CD3+	28684.1	55926.6	TME	18898.9	3242.17	21995	2126	34.38	14.8	38.77	30.35	21.99	164.65	192.34	124.72	27.83	269.17	223.08	58.06	596.3	117.62	50.37	20.42	412.15	60.02	96.72	837.31	39.87	832.63	52.6	2077.85	2185.79	128.86	120.58	2.82	670.81	967.06	9.11	26.14	525.49	110.65	5.18	5.66	22.31	282.21	8.05
88 Protein	6	7	PanCK+	25088.1	59570	Tumor	119862	25950.2	61127	25720.5	308.19	78.68	234.97	85.49	173.08	2051.61	5695.34	126.56	137.22	7749.37	1473.46	474.33	627.67	1288.11	156.25	40.5	324.05	310.7	108.2	298.65	153.21	490.99	292.18	1596.67	1353.28	216.92	352.17	10.69	1262.33	617.66	5.75	66.01	3188.21	283.37	340.15	21.43	32.19	822.23	18.06
88 Protein	6	8	CD3+	25088.1	59570	TME	8604.5	2051.64	16698	1754.91	28	6.34	30.68	28.52	35.81	159.17	175.08	108.22	20.51	208.22	162.19	34.77	279.8	72.12	36.33	15.44	62.31	52.15	47.86	542.94	19.77	652.77	72.82	2014.07	1696.56	82.69	75.73	1.03	294.99	523.55	9.27	17.74	329.5	58.16	4.22	3.46	7.79	156.51	5.83
88 Protein	7	9	CD3+	37040	66185	TME	33908.2	1251.41	53625.9	2201.32	70.53	23.48	78.85	69.41	33.57	194.58	573.86	194.23	42.18	542.27	461.2	118.69	4399.26	187.03	120.5	46.4	4296.52	104.71	157.88	3581.16	177.1	3320.22	115.61	3334.52	6379.81	1384.25	311.43	2.36	704.82	1880.41	17.16	67.5	444.86	44.03	43.39	10.66	16.01	548.04	5.24
88 Protein	8	10	Geometric Segment	34822.1	65227.5	Tumor	125775	61262.4	67878.3	35490.2	555.41	129.99	336.29	84.97	167.61	977.98	2745.92	39.32	152.95	2549.16	1232.81	181.9	473.51	1022.92	120.07	12.94	363.64	243.3	108.67	272	138.49	413.79	144.73	5566.47	638.43	212.59	456.5	5.01	1367.45	621.07	12.13	54.14	4212.03	139.32	475.22	404.27	42.44	510.98	33.33
88 Protein	9	11	CD3+	39475.5	44268.5	TME	8928	116.62	6404.06	388.85	21.25	19.26	22.82	24.05	7.99	76.09	99.9	52.83	8.19	134.57	54.53	31.66	794.06	68.07	29.65	57.08	66.1	22.67	7.57	656.23	17.86	762.68	37.93	745.26	844.34	182.35	119.72	2.91	296.89	837.95	2.35	11.22	77.12	64.67	7.12	2.62	3.28	279.93	3.68
88 Protein	10	12	PanCK+	37975.7	43027.4	Tumor	103304	16539.8	73356.3	27328.3	249.07	81.4	222.25	43.91	109.91	2469.74	3865.18	68.2	225.29	4010.49	454.77	304.53	457.21	1312.78	62.15	12.19	367.9	218.81	68.23	149.8	130.42	361.2	95.26	3267.79	408.31	313.72	366.35	11.8	568.56	443.82	7.93	39.46	2942.48	195.71	1104.39	41.38	22.2	700.09	11.21
99 Protein	1	1	PanCK+	35036.7	54296.4	Tumor	138519	31350.7	82697.6	29050.2	218.34	102.48	305.58	8.86	60.94	155.23	4089.88	470.65	105.53	1540.03	559.17	471.25	655.8	1655.2	243.91	26.3	140.71	361.61	72.75	367.85	422.38	639.17	65.21	8159.52	1126.76	212.88	646.95	77.07	1100.01	346.77	20.25	33.51	2331.54	196.68	1377.47	29.66	28.7	806.72	33.45
99 Protein	1	2	PanCK-	35036.7	54296.4	TME	70880.3	11708	40684.2	6772.6	61.48	36.58	157.02	7.63	48.51	87.63	420.01	147.3	31.46	175.39	475.95	65.32	655.83	332.61	337.55	143.01	366.14	152.19	206.07	1308.78	298.71	1627.16	78.83	4666.37	6001.22	267.55	407.17	306.54	1434.94	1119.97	13.98	29.19	828.06	207.48	25.22	16.69	29.76	1134.8	11.21
99 Protein	2	3	PanCK+	16328	68465	Tumor	39388.8	8176.99	21737.9	3615.15	42.55	18.46	80.71	8.5	32.11	86.91	960.09	28.07	28.06	1018.69	238.69	79.32	290.75	461.64	118.62	23.06	62.31	100.59	37.05	132.75	115.24	262.52	24.16	2248.11	825.7	51.34	200.76	126.54	554.07	134.54	7.25	10.46	668.51	286.69	327.63	27.98	14.33	283.69	4.92
99 Protein	2	4	PanCK-	16328	68465	TME	98060.9	18936	49362	7973.53	60.59	45.25	169.54	18.08	50.35	201.99	1013.24	133.26	31.6	535.6	638.24	102.77	1378.18	509.69	516.57	225.14	315.34	255.64	279.18	1083.26	383.47	1568.64	134.37	9722.45	7199.06	299.4	491.46	129.41	3633.48	1229.73	17.71	32.82	1249.77	466.49	50.7	18.26	54.16	1276.31	15.49
99 Protein	3	5	PanCK+	14399.8	44620.5	Tumor	60460.1	11051.4	26737.6	12101.4	99.75	36.88	134.98	8.92	50.28	217.6	1422.53	134.21	53.81	985.01	294.41	174.87	372.85	728.22	110.69	20.61	128.18	161.55	62.45	161.67	138.82	352.25	36.4	6084.29	1073.84	117.23	253.34	73.02	541.24	193.44	7.61	17.17	1522.7	170.7	372.19	29.69	30.06	360.57	19.71
99 Protein	3	6	PanCK-	14399.8	44620.5	TME	111882	35736.3	142727	19443	146.25	106.66	451.1	30.69	51.4	192.08	1376.99	466.82	54.86	466.67	1412.52	191.23	4430.1	777.24	635.3	140.52	2437.71	512.04	898.71	2625.8	385.73	3394.84	409.58	11973.1	21914.2	621.6	1035.94	95.61	2576.31	2059	38.98	90.14	2214.46	196.25	28.15	35.11	52.67	1200.23	30.69
99 Protein	4	7	PanCK+	15212.1	13320.4	Tumor	154727	25715.4	87875.2	35364.3	235.34	104.22	329.45	17.68	56	277.91	2620.57	244.9	133.71	1848.88	556.92	154.58	755.88	2141.22	305.49	47.82	200.96	410.66	90.05	358.37	222.2	734.87	61.72	26712.2	1317.81	266.5	763.34	33.05	1617.48	438.24	30.62	21.97	3113.18	294.72	857.93	103.09	37.08	706.61	32.41
99 Protein	4	8	PanCK-	15212.1	13320.4	TME	36018.7	9230.24	38846	5542.8	42.28	28.98	117.63	9.25	22.94	54.38	348.44	74.98	16.35	192.82	402.55	49.38	1113.28	204.75	229.31	111.38	107.54	122.36	121.1	814.84	112.89	1327.47	104.18	2504.57	4157.57	213.15	278.77	45.83	2409.05	756.27	8.78	12.53	753.88	85.77	28.88	16.06	15.61	349.93	12.33
99 Protein	5	9	PanCK+	20656	19698	Tumor	40234.2	6057.15	34942.3	18668.2	81.36	45.11	99.61	3.72	19.11	249.84	899.79	161.43	31.39	574.77	226.88	54.62	249.38	466.59	49.64	10.26	57.15	127.98	24.87	121.71	71.49	231.95	12.59	550.36	337.97	225.43	274.29	13.48	350.33	159.46	11.35	8.41	1356.42	56.51	498.29	13.55	8.52	261.19	8.68
99 Protein	5	10	PanCK-	20656	19698	TME	22180.8	1883.18	34169.5	2954.75	27.68	27.02	79.6	5.68	10.3	51.96	140.88	29.53	11.17	104.85	259.25	26.85	1073.36	138.27	231.01	122.1	101.95	52.87	83.06	1163.04	516.61	1367.85	58.72	3566.56	1994.08	406.5	385.87	65.18	821.69	1107.65	10.34	15.53	325.48	26.2	90.58	1.95	11.49	500.97	5.67
99 Protein	6	11	PanCK-	24335	42019	TME	41902	11613.6	75363.8	10689.5	74.36	55.02	224.22	12.3	32.95	88.13	381.25	317.7	28.7	167.31	687.17	90.56	1932.94	420.65	192.62	96.39	693.52	187.94	376.42	2970.1	267.27	3050.84	183.28	5658.82	10949.8	591.3	631.75	194.03	1148.33	907.04	24.86	36.23	1165.97	57.97	2.56	8.21	19.41	722.3	8.91
99 Protein	7	12	PanCK+	27588.6	42527.3	Tumor	89549.8	10534.7	63713.3	26020.3	210.59	110.53	241.49	5.34	43.28	412.88	2974.44	43.84	71.9	3135.84	309.93	288.76	470.91	1194.47	129.94	9.76	122.89	460.71	40.77	213.3	272.37	430.23	8.73	435.44	441.49	256.17	540	27.58	626.13	324.54	17.19	17.63	1657.52	110.43	718.44	25.15	20.35	590.08	30.23
[truncated: 35 more columns]
