# Supplementary material for: Expression-based subtypes define pathologic response to neoadjuvant immune-checkpoint inhibitors in muscle-invasive bladder cancer
Source: Nat Commun. 2023 Apr 27;14:2126. doi: 10.1038/s41467-023-37568-9 (PMC10140274; doi:10.1038/s41467-023-37568-9)
Supplement: Supplementary file 27 — Supplementary Data 23 [file 41467_2023_37568_MOESM27_ESM.xlsx]

## Sheet: Supplementary Data 23
Supplementary Table 23: DSP protein levels, normalized by housekeeping genes.
ID.Annotations	Scan_ID	Cluster	Response	ROI_ID	AOI	Segment (Name/ Label)	ROI X Coordinate	ROI Y Coordinate	Segment_tags	AOI surface area	GAPDH	Histone H3	S6	Ms IgG1	Ms IgG2a	Rb IgG	4-1BB	ARG1	B7-H3	BAD	Bcl-2	BCL6	BCLXL	Beta-2-microglobulin	BIM	CD11c	CD127	CD14	CD163	CD20	CD25	CD27	CD3	CD34	CD4	CD40	CD44	CD45	CD45RO	CD56	CD66b	CD68	CD8	CD80	CD95/Fas	Cleaved Caspase 9	CTLA4	EpCAM	ER-alpha
12 Protein-10-11	12 Protein	1	NR	10	11	PanCK+	25669	44424.2	Tumor	109415	21639.4	46373.7	21838.8	102.88	34.21	117	29.46	62.67	195.47	2148.3	51.5	67.17	1049.62	590.39	207.37	353.11	501.61	50.32	18.92	181.9	136.42	29.04	150.59	75.82	239.01	24.72	3425.51	896.31	94.12	237.02	18.02	722.06	323.43	15.36	20.15	2367.53	182.49	89.63	27.11
12 Protein-10-12	12 Protein	1	NR	10	12	CD3+	25669	44424.2	TME	15346.4	22705	72476	13317.7	108.82	57.34	180.2	126.44	100.4	627.94	1665.95	348.72	56.17	1195.22	477.26	193.54	987.55	587.27	162.42	97.49	411.54	193.65	163	1402.07	214.4	1174.88	85.94	4472.35	6533.66	354.59	327.56	76.69	2148.52	1521.24	36.38	54.39	2213.05	1441.3	16.28	65.16
12 Protein-1-1	12 Protein	1	NR	1	1	CD3+	22669	16485	TME	18105.6	13929.6	61869.7	25429.1	83.57	55.04	138.4	37.35	84.45	171.94	1516.81	346.94	52.38	930.45	460.52	256.74	260.59	538.07	136.44	74.87	660.14	123.94	346.11	1894.44	207.99	2136.09	80.67	14294.5	6486.36	571.44	356.06	11.78	389.43	1630.21	18.63	56.96	2106.95	162.07	25	41.7
12 Protein-2-2	12 Protein	1	NR	2	2	Geometric Segment	21771.8	16168.4	Tumor	110305	24961.8	42030.2	20888.5	95.77	35.38	117.4	11.22	41.79	392.4	1545.14	31.75	138.3	761.7	564.98	78.49	196.72	420.22	26.49	7.89	184.02	77.38	20.95	100.99	82.19	216.84	8.69	432.19	295.75	84.68	233.07	9.31	340.76	188.96	6.63	13.8	2250.37	70.31	193.22	28.12
12 Protein-3-3	12 Protein	1	NR	3	3	CD3+	27190	11159	TME	36441.3	13469.6	65660.1	24779.4	93.04	40.37	127.1	39.92	53.09	72.5	1540.01	204.73	46.49	1118.8	376.19	347.25	277.54	655.42	55.14	63.88	726.94	118.83	187.5	325.85	123.95	384.94	50.72	2301.78	2635.69	385.93	341.87	19.75	507.34	502.97	19.03	39.39	2549.18	123.57	13.36	45.45
12 Protein-4-4	12 Protein	1	NR	4	4	Geometric Segment	26519	11754	Tumor	101668	20158.6	45220.9	24040.6	91.55	34.97	120.9	12.27	51.89	184.68	2316.96	77.01	137.7	885.83	650.69	183.19	233.92	739.84	26.9	9.37	220.9	80.44	29.04	120.41	89.72	196.69	10.85	220.88	296.91	183.4	263.29	10.32	262.57	193.47	4.59	21.22	2746.64	91.79	106.81	40.2
12 Protein-5-5	12 Protein	1	NR	5	5	CD3+	27622	13027	TME	2822.6	13555.5	69808.4	23159.2	244.83	25.8	153.6	26.26	77.45	353.82	1720.96	235.38	43.33	1202.79	859.04	237.52	410.2	584.16	356.3	250.68	731.39	152.49	155.33	471.22	304.66	582.63	180.48	2512.01	2759.67	345.28	217.69	26.27	1185.58	1358.47	65.49	80.1	2655.59	339.43	35.15	175.93
12 Protein-5-6	12 Protein	1	NR	5	6	SMA+	27622	13027	SMA+	12065.4	14727.3	70597	21078.3	150.95	70.7	271.9	80.95	79.58	1555.3	2045.22	109.94	96.47	1185.68	467.75	154.57	458.97	790.81	187.75	42.93	375.76	111.92	79.8	258.24	4038.4	299.34	35.32	1056.33	937.08	204.27	456.7	28.37	512.43	341.7	89.73	54.87	2907.08	1353.6	72.24	160.69
12 Protein-6-7	12 Protein	1	NR	6	7	PanCK+	21664.2	21335.3	Tumor	140727	17152.7	53468.5	23895.5	124.5	36.01	131.2	12.55	50.83	268.87	1811.96	57.27	88.22	759.35	325.92	127.14	219.05	498.28	18.86	6.23	208.65	113.28	30.19	110.5	111.24	191.82	7.39	487.35	252.87	85.81	277.79	12.67	285.47	235.76	5.01	8.68	2611.99	63.03	236.89	22.05
12 Protein-7-8	12 Protein	1	NR	7	8	CD3+	26261	21393	TME	13050.9	12056.9	72536.1	25058.6	92.34	34.76	138	31.84	66.07	206.53	1468.2	438.12	49.61	1256.65	456.93	444.73	361.01	550.83	88.61	97.92	291.77	137.92	118.57	571.28	689.46	915.63	65.99	3470.88	2810.47	312.89	318.9	29.75	642.61	520.38	13.23	50.35	2535.59	117.57	75.77	50.03
12 Protein-8-9	12 Protein	1	NR	8	9	CD3+	13085	19117	TME	11681.6	15901.2	55374	24889.1	129.26	52.09	155.1	69.32	172.38	343.4	1579.14	299.05	67.29	1457.76	461.75	213.92	403.42	604.75	153.22	190.74	611.55	192.82	277.38	829.3	279.13	1281.71	52.05	8828.86	4702.8	545.91	342.27	21.44	688.19	794.36	45.76	58.04	2502.54	165.66	24.56	63.74
12 Protein-9-10	12 Protein	1	NR	9	10	Geometric Segment	12694	19121	Tumor	55018.1	26058.7	34555.1	24337.9	78	39.14	143.7	17.93	52.88	335.5	2474.47	50.32	180.8	1210.61	802.02	167.57	280.05	700.57	37.42	28.52	209.12	114.03	39.28	145.37	113.24	247.99	19.56	818.82	465.6	161.91	278.67	10.47	389.72	191.61	19.87	16.2	3152.04	104.83	130.67	35.59
17 Protein-1-2	17 Protein	2	NR	1	2	PanCK-	18378.3	36848.4	TME	33321.3	17354.6	113943	11082.6	112.2	94.58	297	181.9	98.85	1230.6	1761.95	917.7	154.5	1133.22	2559.4	363.46	1253.33	728.62	609.44	568.63	1659.05	419.72	689.33	13207.9	283.18	11554	1077.7	39259.6	26750.7	8597.29	663.06	218.44	2530.11	6174.54	129.6	319.52	2423.51	160.6	119.2	50.94
17 Protein-2-3	17 Protein	2	NR	2	3	PanCK+	12238.6	50017.9	Tumor	168385	13961.3	75470.5	20799.1	86.32	48.2	140.2	47.02	73.59	3125.4	4892.88	177.89	203.6	5620.16	559.78	468.74	513.61	937.26	145.09	111.55	119.6	218.93	65.61	251.35	179.92	393.07	61	3056.09	2640.77	820.66	332.22	29.04	1018.81	558.7	6.89	60.34	1926.22	126.52	1619.62	44.5
17 Protein-2-4	17 Protein	2	NR	2	4	PanCK-	12238.6	50017.9	TME	19606.4	18385.6	99955.4	11925.1	92.08	48.64	192.7	70.16	100.22	713.58	2200.5	895.22	94.33	1734.42	1055.47	406.23	782.48	546.54	212.45	327.54	1110.45	288.73	529.71	4338.58	334.78	3825.77	367.95	13016.8	19869.6	2205.93	579.52	79.58	1944.34	3476.08	39.98	184.29	2171.17	146.84	133.34	95.43
17 Protein-3-5	17 Protein	2	NR	3	5	PanCK+	12716.4	65072.7	Tumor	96086.5	15148.8	79869.9	18112.8	66.93	69.06	169.3	85	93.04	1645.6	3775.09	219.95	291	3345.07	903.19	549.65	412.08	1447.4	178.74	171.83	443.27	237.98	125.96	430.52	402.14	483.2	135.42	19195	3540.51	1030.57	317.01	44.66	1279.69	1057.38	29.51	66.98	2628.48	139.67	2335.37	30.6
17 Protein-3-6	17 Protein	2	NR	3	6	PanCK-	12716.4	65072.7	TME	30577.3	20064.2	101032	10811	73.27	75.6	202.3	106.62	57.78	881.97	2139.64	806.34	255.1	1716.52	961.53	475.77	1102.93	644.5	215.22	116.35	3942.04	338.45	744.31	3920.35	446.78	2721.75	424.63	23379.5	22649	2108.29	421.51	31.04	1393.33	4605.41	53.85	95.47	2439.36	110.29	133.38	23.26
17 Protein-4-7	17 Protein	2	NR	4	7	PanCK+	24283.7	49227.4	Tumor	90565.8	20133.4	59269.4	18365.3	84.69	44.89	123.8	41.11	91.92	1443.7	3560.93	101.17	173.9	2574.93	776.39	466.66	333.28	642.08	147.73	113.51	118.85	134.87	68.97	257.27	163.98	282.38	53.06	10765.1	1877.9	576.18	279.43	202.43	959.94	499.21	11.6	44.71	2524.12	223.61	158.1	36.71
17 Protein-5-8	17 Protein	2	NR	5	8	PanCK+	16190.8	25049.6	Tumor	125422	17668.7	86001.8	14422.3	79.69	41.54	157.7	57.7	94.28	2437.8	4333.98	443.83	525.8	4113.39	984.32	506.18	376.47	845.01	224.01	170.21	103.83	151.87	73.83	273.69	148.61	554.17	245.74	5797.69	1140.99	620.48	329.96	158.14	1012.12	302.72	17.07	69.95	4187.83	101.02	1794.2	157.69
17 Protein-6-10	17 Protein	2	NR	6	10	PanCK-	10594.5	52298.8	TME	28820.1	18098.9	94628.5	12795.9	96.14	64.93	213.4	87.87	129.25	604.04	2549.89	970.04	259.2	2174.33	1457.4	513.42	632.72	537.75	452.8	305.34	963.92	318.11	623.58	4810.3	457.8	3977.78	679.71	15109.9	18299.9	2449.06	554.28	94.42	2449.7	3430.05	47.44	131.2	2265.96	136.11	190.94	39.96
17 Protein-6-9	17 Protein	2	NR	6	9	PanCK+	10594.5	52298.8	Tumor	172528	12882.1	78356	21711.4	112.09	63.31	163.5	43.71	60.49	2702.6	6239	323.12	320.7	8973.32	862.3	932.41	379.19	772.22	135.49	85.36	131.87	203.71	80.65	287.08	160.57	421.05	69.63	2996.2	2091.72	774.8	292.05	26.24	1165.62	608.62	6.67	67.65	2242.24	105.35	1028.63	31.47
17 Protein-7-11	17 Protein	2	NR	7	11	Geometric Segment	19320	56376	TME	109940	14298.2	203390	7535.89	125.45	119.09	324.6	144.39	118.73	746.22	1711.56	810.92	365.7	1124.6	1363.63	313.96	2444.52	525.94	448.93	247.36	8553.66	293.28	704.79	3992.63	519.41	3467.81	539.38	22656.7	18577.4	4727.98	848.48	304.93	1658.86	2668.41	55.32	192.24	2119.28	76.19	101.8	78.87
17 Protein-8-12	17 Protein	2	NR	8	12	PanCK+	31617.6	44370.7	Tumor	140892	14858.8	73887.8	19961.3	93.16	47.54	128.7	31.67	59.45	1631.2	5088.69	170.84	291.5	5260.15	352.88	608.51	271.22	628.02	71.77	42.44	94.5	192.85	44.41	169.9	107.86	223.18	20.71	2191.55	649.29	550.38	290.99	27.98	499.83	259.12	16.85	50.85	2035.77	99.89	895.15	53.35
34 Protein-1-1	34 Protein	5	CR	1	1	PanCK+	16583.1	49183.6	Tumor	166717	17947.9	65669.4	18593.8	111.94	37.4	185.8	60.03	179.83	4963.1	3969.26	135.69	113.4	1913.04	1445.65	165.28	698.83	1459.8	263.37	173.51	117.85	252.64	49.28	162.7	304.29	399.98	57.69	3787.29	1543.5	546.91	265.33	210.7	1913.68	294.92	16.3	39.01	5766.37	122.83	9677.65	63.31
34 Protein-1-2	34 Protein	5	CR	1	2	PanCK-	16583.1	49183.6	TME	78683.7	16704.3	133220	9848.01	88.76	56.48	233.9	131.66	583.66	2751.9	2372.14	222.53	114.6	961.12	867.54	171.09	1752.31	815.58	1162.2	654.88	101.45	213	153.66	735.91	1409.6	1192.18	165.36	13556.6	7236.98	665.78	557.37	1957.1	5688.56	515.4	17.72	93.59	4613.99	436.87	387.61	29.79
34 Protein-2-3	34 Protein	5	CR	2	3	PanCK+	12933.5	59549.1	Tumor	155902	13507.5	68083.1	23830.5	146.09	61.01	146.1	61.42	208.35	1577	4497.01	204.99	113.9	4317.96	1056.72	236.44	821.43	961.01	119.81	94.01	179.43	381.88	76.6	258.09	214.23	411.96	76.11	8184.87	3164.32	591.19	299.05	376.6	1897.33	607.56	22.33	62.9	3172.32	208.39	4435.98	64.35
34 Protein-2-4	34 Protein	5	CR	2	4	PanCK-	12933.5	59549.1	TME	103984	18223.1	125932	9549.6	116.67	62.06	210.2	278.21	551.88	1270.9	2066.26	328.13	119.8	1397.1	828.44	222.62	1589.08	632.71	429.81	406.88	327.73	306.33	300.05	1207.71	732.67	1362.44	232.52	9630.4	14343.4	911.49	679.05	1078.8	9199.73	1672.09	28.54	114.64	2962.72	288.86	311.98	45.14
34 Protein-3-5	34 Protein	5	CR	3	5	PanCK+	31671.4	7356.9	Tumor	238081	8466.39	92857.3	27876.1	77.52	50.98	191	71.91	290.19	1832.1	4206.98	175.6	138.8	2379.44	1249.58	177.95	661.23	1110.7	82.6	46.46	123.77	315.36	71.13	284.27	213.48	525.08	66.11	2211.57	1360.94	595.38	370.24	48.57	837.26	527.14	17.78	59.45	6992.42	70.7	4041.86	56.43
34 Protein-3-6	34 Protein	5	CR	3	6	PanCK-	31671.4	7356.9	TME	31727.1	7921.71	193998	14260.3	74.26	192.95	268.7	202.71	443.08	1537.9	1984.29	520.5	175.6	1512.44	1628.22	389.65	5334.24	940.78	413.39	546.71	875.57	386.1	430.72	3126.23	1338.6	4321.54	826.97	23965.6	12325.7	3055.84	784.03	283.6	3911.07	2191.11	75.68	234.45	4252.8	190.12	1059.31	22.61
34 Protein-4-7	34 Protein	5	CR	4	7	Geometric Segment	35157.7	45316.1	TME	141788	3338.3	145459	45131.5	283.31	441.69	832.6	1367.2	1142.5	22821	13043.2	6360.6	817	8952.74	4390.41	1911.3	166855	2563.8	7238	7927.6	89576.3	4516.2	4643.7	40956.8	16537	35489	7903.5	437485	126149	31348.1	7549.2	3779.2	61057.1	28554.4	965.2	2787.95	19679.5	2735.6	269.43	554.6
34 Protein-5-8	34 Protein	5	CR	5	8	PanCK+	41826.3	41410.2	Tumor	123669	12868.4	117413	14504.6	77.29	108.44	189.9	39.56	138.34	566.84	3372.19	179.62	122.3	2743.7	847.3	184.33	707.84	677.86	129.07	112.3	79.74	259.65	42.03	174.88	89.01	348.7	43.64	1926.44	1235.81	1058.68	392.45	75.26	808.11	260.62	18.9	63.22	4402.51	100.91	1591.25	56.48
34 Protein-6-10	34 Protein	5	CR	6	10	PanCK-	28876.7	32709.7	TME	39122.9	16674.8	134077	9802.37	88.79	95.83	210.8	223.73	413.79	1620.8	2454.58	196.53	96.88	1774.9	740.88	228.06	923.98	752.12	522.78	563.69	208.03	393.35	148.55	682.88	1285.9	1024.92	237.82	21298.9	7792.24	839.31	624.95	336.47	6887.44	417.44	25.06	99.97	4522.83	472.12	181.87	37.44
34 Protein-6-9	34 Protein	5	CR	6	9	PanCK+	28876.7	32709.7	Tumor	162548	14249.5	83526.8	18412.9	96.53	71.07	223.7	41.17	158.77	1615.9	5756.22	184	149.2	3509.12	1395.6	230.24	667.74	1202.1	208.98	81.04	173.89	238.09	72.91	248.35	268.54	452.37	45.42	7118.8	1769.16	680.21	358.61	64.52	2214.99	265.62	26.24	55.41	5300.31	271.86	4391.25	26.95
34 Protein-7-11	34 Protein	5	CR	7	11	PanCK-	24516	19447	TME	125146	11659.6	167908	11194.1	122.72	71.74	245.4	114.41	138.8	397.2	1480.82	844	119.6	833.89	923.05	179.8	1054.68	615.05	228.73	198.7	2064.91	286.6	302.67	1911.99	243.6	2087.04	299.03	10547.4	9624.05	1445.32	716.14	120.51	2820.91	1810.48	18.76	122.65	3684.61	127.92	131.29	42.04
34 Protein-8-12	34 Protein	5	CR	8	12	PanCK-	8190	17154	TME	49985.4	17445.3	144031	8721.9	81.15	34.9	259	186.19	708.94	732.02	1445.23	173.42	134.3	991.21	703.95	208.22	1185.9	542.66	268.7	159.38	351.92	268.59	197.8	842.27	672.54	944.11	115.87	8013.32	10367.5	1091.54	739.99	3125.7	3426.44	940.63	13.69	98.78	3346.59	386.85	146.36	38.34
37 Protein-1-1	37 Protein	2	CR	1	1	PanCK+	35969.1	45398.2	Tumor	223142	17595.7	65641.2	18974.2	73.44	36.81	109	38.76	94.53	345.14	5631.01	256.35	183.5	16741.2	403.47	714.98	302.77	393.72	48.59	14.73	112.69	58.03	42.12	157.9	168.51	218.93	19.76	516.12	757.97	414.46	240.57	12.58	649.76	498.21	3.38	45.58	2035.55	97.38	634.32	24.25
37 Protein-1-2	37 Protein	2	CR	1	2	PanCK-	35969.1	45398.2	TME	55729.8	25805.9	75891.6	11190.1	84.29	36.07	109.8	89.68	83.52	188.67	1013.9	717.36	84.55	991.92	509.23	180.39	749.52	263.54	95.11	54.49	1374.16	151.4	211.56	1177.52	567.19	1310.77	172.78	3804.13	5664.88	667.8	242.12	18.24	1394.02	1284.29	8.04	64.13	1457.54	40.62	70.88	30.68
37 Protein-2-3	37 Protein	2	CR	2	3	PanCK+	31952.7	65901.6	Tumor	217398	23357.9	78264.8	11988	76.6	44.41	142.3	64.52	87.18	333.54	5048.63	423.83	265.1	23056.8	523.84	1337.3	903.82	599.53	60.82	45.81	445	120.24	72.38	316.27	201.96	374.06	55.17	1966.95	2999.06	455.8	298.65	31.78	1515.47	940.74	10.44	67.17	1693.98	77.8	939.24	225.81
37 Protein-2-4	37 Protein	2	CR	2	4	PanCK-	31952.7	65901.6	TME	28122.4	27977.6	64931.5	12063.7	73.05	49.82	117.7	88.6	31.73	186.74	1491.83	456.73	99.2	1824.3	587.66	245.52	1198.84	431.73	123.98	239.86	1230.8	211.59	407.78	926.47	304.07	1246.97	194.16	6465.86	7606.32	460.72	341.13	50.7	3480.8	2204.41	11.35	57.27	2107.2	69.05	84.88	26.2
37 Protein-3-5	37 Protein	2	CR	3	5	PanCK-	20470	56958	TME	85644.4	8910.12	218193	11272.6	149.98	87.93	340.3	205.09	194.19	1090.7	1928.36	1190.1	163.9	1064.96	1229.03	273.71	11574.7	631.03	420.3	645.7	15645.2	460.47	1569	8037.68	3534	8432.28	766.13	31661.8	21643.8	6761.12	823.97	122.45	3283.63	9643.05	73.1	293.98	2490.83	177.21	76.88	45.2
37 Protein-4-6	37 Protein	2	CR	4	6	PanCK+	8629	12568.4	Tumor	194674	31021	71946.4	9819.32	64.78	27.09	114.9	33.62	57.81	255.93	3095.39	126.72	205.2	12503.6	266.81	513.55	425.96	526.39	68.29	33.79	74.92	43.68	34.87	167.57	197.34	274.21	15.67	1746.65	933.93	289.56	238.39	28.8	820.36	339.43	6.35	42.04	1655.47	79.13	1069.07	10.76
37 Protein-4-7	37 Protein	2	CR	4	7	PanCK-	8629	12568.4	TME	70855	30453.6	78051.9	9219.84	86.73	56.87	164.7	89.85	135.63	610.7	1491.63	197.66	90.91	1650.89	431.09	177.34	1008.09	318.05	271.14	269.55	177.12	169.13	182.46	723.46	618.87	959.82	84.44	7508.84	4945.64	371.95	344.01	151.58	3473.61	1600.21	13.47	68	2156.36	125.53	234.3	22.21
37 Protein-5-8	37 Protein	2	CR	5	8	PanCK-	31109	38609	TME	108693	11573.5	179809	10531	171.62	63.54	215	134.34	163.72	1088.5	1411.83	719.24	203.6	1338.6	1225.82	259.4	7204.46	436.49	559.06	563.39	8002.66	301.07	796.65	5328.79	1577.1	5093.92	396.7	27064.6	11059.3	3488.01	706.16	134.92	2289.25	3603.16	45.31	197.87	1754.02	157.04	271.74	20.69
37 Protein-6-9	37 Protein	2	CR	6	9	PanCK-	22801	31802	TME	109501	18820.1	86947	13392.7	66.47	40.68	150.9	85.84	86.63	342.41	766.02	937.15	105.6	248.14	358.65	105.02	650.21	312.25	82.46	65.71	3420.59	91.07	207.17	534.96	603.86	621.67	143.82	5107.45	5526.6	395.41	333.46	63.59	696	539.89	8.61	42.52	2179.4	74.17	22.53	27.43
37 Protein-7-10	37 Protein	2	CR	7	10	PanCK-	34669	64010	TME	49849.7	22370.5	84694.6	11566.9	46.25	43.13	171.6	124.66	110.14	320.08	1213.65	436.86	124.9	1599.87	806.68	205.34	1556.68	423.66	156.08	218.98	1154.51	268.23	501.68	1905.62	586.19	1933.76	167.7	11368.6	6589.45	867.21	352.75	155.87	1760.4	4559.31	18.63	93.18	2608.04	136.62	185.12	50.02
37 Protein-8-11	37 Protein	2	CR	8	11	PanCK+	41362.9	25706.8	Tumor	217990	27419	58027.7	13774	65.07	38.93	124.1	28.77	42.4	373.81	4754.57	175.99	208.3	16702.6	282.62	595.98	313.13	340.2	57.52	29.05	83.55	58.32	48.49	188.24	155.55	241.41	21.4	815.06	818.76	388.17	194.5	22.47	684.18	386.5	3.69	39.36	1598.82	58.26	857.11	8.85
37 Protein-8-12	37 Protein	2	CR	8	12	PanCK-	41362.9	25706.8	TME	48058.1	25549.5	63474.4	13513.4	53.3	40.39	122.7	92.78	106.34	374.37	1495.8	229.83	107.2	2002.9	631.37	250.55	1581.28	405.66	236.3	213.76	486.69	169.84	315.65	1046.93	528.26	1306.9	243.13	8868.8	5604.75	471.47	363.2	60.89	2831.41	2064.28	18.4	75.46	2313.12	62.98	141.07	30.34
50 protein rescan-1-1	50 protein rescan	3	CR	1	1	CD3+	15560.7	27952.8	TME	120654	17975.9	97516.1	12502	99.38	37.17	138.4	78.3	89.02	280.59	798.66	355.12	60.09	451.47	623.26	107	686.23	354.63	178.22	185.12	1932.2	199.37	158.32	1486.08	156.81	1254.3	94.26	3262.96	7495.05	360.85	321.72	107.11	906.47	4537.18	8.54	42.59	1636.23	67.38	15.04	20.12
50 protein rescan-2-2	50 protein rescan	3	CR	2	2	PanCK+	7816	29770	Tumor	108041	10434.9	100733	20849.1	123.1	48.7	139.9	25.46	83.92	537.06	2585.04	26.8	42.12	4978.98	514.1	345.17	628.12	574.79	70.74	14.08	180.58	83.95	39.35	158.01	135.61	217.65	26.37	2015.43	695.28	144.83	264.35	74.31	890.6	305.54	7.34	14.84	2099.27	138.14	476.4	16.86
50 protein rescan-2-3	50 protein rescan	3	CR	2	3	CD3+	7816	29770	TME	69065	20019	81103.1	13497.9	81.19	27.36	124.1	74.3	123.45	1425.4	1317.5	126.54	57.3	586.09	491.05	80.69	3550.61	568.95	334.63	124.33	398.31	152.33	102.18	691.02	303.39	718.42	107.63	6333.33	4886.3	204.15	282.84	222.53	7293.18	2374.12	21.17	43.4	1413.99	231.23	27.17	29.94
50 protein rescan-3-4	50 protein rescan	3	CR	3	4	PanCK+	21624.6	29568.4	Tumor	83930.4	13297.2	60228.2	27364.5	95.05	33.42	111.6	33.21	105.06	2085.6	2303.28	42.42	63.69	1508.02	594.09	133.82	461.08	546.6	124.49	35.63	194.49	99.9	53.9	168.08	105.76	280.34	40.28	14338.8	1046.11	133.92	218.29	287.84	742.68	386.81	9.36	22.73	3082.04	493.91	804.01	12.85
50 protein rescan-3-5	50 protein rescan	3	CR	3	5	CD3+	21624.6	29568.4	TME	26501.4	17377.5	85402	14766.9	99.75	47.09	123.2	78.3	143.65	2030.2	896.55	253.75	54	507.68	545.75	96.42	968.41	324	175.38	141.48	616.15	178.14	167.64	1482.16	204.89	1318.81	107.26	6306.58	5428.54	284.41	366.99	371.84	1192	4565.56	11.97	87.18	2092.57	703.34	33.14	31.04
50 protein rescan-4-6	50 protein rescan	3	CR	4	6	CD3+	24018.3	38899.2	TME	63884.9	10858	151284	13341.4	135.15	62.02	206.5	100.04	103.52	1250	1028.6	319.03	54.87	363.37	1423.22	118.38	1763.94	374	459.51	399.17	3412.17	427.15	321.39	2502.03	308.55	3853.54	296.89	12256.5	17282.4	1256.23	480.34	457.35	2002.35	6524.2	42.92	162.38	2686.06	283.08	97.23	20.11
50 protein rescan-5-7	50 protein rescan	3	CR	5	7	PanCK+	17645.7	34875.7	Tumor	50624.2	13500.5	136944	11853.7	134.85	46.25	210.5	98.87	156.38	3738.3	4499.93	81.6	79.42	8190.37	798.04	687.67	1772.57	652.92	231.63	141.58	290.17	124.04	54.82	240.35	280.65	448.22	64.57	4982.16	1514.14	322.55	414.28	1534.5	1208.93	465.06	12.91	83.58	2765.37	385.98	4260.31	54.79
50 protein rescan-5-8	50 protein rescan	3	CR	5	8	CD3+	17645.7	34875.7	TME	36397.9	20017.7	119457	9164.71	152.48	70.78	261.6	145.8	136.66	7093.4	2003.92	165.07	91.3	933.84	949.53	146.22	8896.07	553.6	734.57	773.82	771.51	306.8	148.38	963.81	1151.2	1364.23	249.04	17887.3	3122.87	429.87	642.04	1194.8	4391.8	1576.11	52.08	69.53	2768.29	679.36	318.51	27.62
50 protein rescan-6-10	50 protein rescan	3	CR	6	10	CD3+	16803.2	25247.4	TME	68005.6	19355.5	100952	11215.7	104.16	41.86	139.2	167.86	161.86	1310.7	1116.54	322.42	73.83	453.68	724.23	103.52	1633.45	416.72	330.38	188.33	3069.25	236.79	201.14	1543.91	343.18	1261.12	166.86	8000.54	10890.1	426.19	389.84	136.24	2215.59	5161.88	19.66	52.74	2230.73	267.52	44.53	24.15
50 protein rescan-6-9	50 protein rescan	3	CR	6	9	PanCK+	16803.2	25247.4	Tumor	81098.9	12594.8	65504.1	26563.5	98.38	33.98	107.8	53.8	75.64	953.9	2365.9	41.71	52.62	2449.16	611	177.77	459.6	916.36	122.57	47.73	299.3	155.29	46.18	160.75	170.65	237.73	39.04	9155.63	1253.22	159.89	234.59	67.86	760.8	499.13	8.71	41.35	3984.61	223.96	614.77	20.88
50 protein rescan-7-11	50 protein rescan	3	CR	7	11	PanCK+	18846	19963	Tumor	31191.1	11094.4	77903.6	25356.2	111.12	37.79	109.4	24.52	97.68	442.65	2107.43	64.08	49.03	1930.21	486.08	110.43	377.96	696.38	86.81	39.02	271.54	72.38	30.53	208.86	156.38	260.14	5.34	4168.52	1139.18	210.34	335.53	100.91	481.12	372.45	2.85	17.27	2870.77	348.1	254.68	15.1
50 protein rescan-7-12	50 protein rescan	3	CR	7	12	CD3+	18846	19963	TME	22550.3	15178.6	103177	13993.6	99.89	51.46	164	71.42	86.73	753.04	876.09	419.32	65.38	355.16	523.79	100.42	764.63	392.56	178.49	197.13	2789.8	276.01	145.53	1632.8	493.45	1308.43	125.09	8037.04	9324.19	410.03	318.92	148.87	1060.46	2605.62	11.31	32.93	1950.56	268.63	24.33	11.99
86 Protein-1-1	86 Protein	4	CR	1	1	PanCK+	19088.1	40060.4	Tumor	179581	25087.9	54712.4	15966	57.46	30.32	93.82	25.79	27.94	819.15	587.28	147.96	49.08	652.49	364.56	50.25	310.29	378.12	38.3	65.42	59.49	33.7	28.8	117.23	130.89	170.91	22.95	327.13	494.47	261.89	365.52	12.08	487.73	278.92	6.97	18.53	1209.67	67.2	8929.83	16.19
86 Protein-1-2	86 Protein	4	CR	1	2	PanCK-	19088.1	40060.4	TME	46078.7	28442.6	57200.5	13470.3	69.06	49.69	145.9	66.74	55.03	3728.5	993.06	211.34	134.1	880.53	833.79	86.49	2009.89	545.34	566.14	961.12	168.68	156.2	184.53	880	1541.2	1314.11	211.27	5300.26	4901.47	710.95	369.23	20.52	4413.31	2443.2	68.89	60.11	2016.28	109.28	2433.29	26.85
86 Protein-2-3	86 Protein	4	CR	2	3	PanCK+	14923.6	40508.5	Tumor	32508.8	19516	82259.1	13651.3	70.29	41.32	138.9	69.72	47.29	2258.1	1388.04	313.72	91.2	1358.3	846.47	70.77	608.54	780.67	80.66	74.32	89.5	82.54	40.06	270.14	1531.8	368.79	77.77	1148.3	1035.22	386.65	723.91	40.34	601.93	562.99	13.59	43.05	2294.36	259.26	27875.3	26.8
86 Protein-2-4	86 Protein	4	CR	2	4	PanCK-	14923.6	40508.5	TME	26450	18675.2	83848.3	13995.4	111.64	40.16	203.1	68.66	65.55	1974.4	836.32	475.2	132.1	600.23	999.94	115.14	2417.81	569.99	625.3	746.28	645.7	132.38	362.05	3061.73	3645.1	3593.73	252.43	14317.7	13316.4	1472.26	649.83	35.94	2899.69	7011.57	60.53	117.62	2514.05	203.82	471.3	30.39
86 Protein-3-5	86 Protein	4	CR	3	5	PanCK+	41134	15606	Tumor	22921.1	14321.9	110370	13864.2	56.66	41.15	134.7	34.02	24.36	503.83	241.33	149.82	73.66	271.12	207.11	64.82	387.13	280.99	54.38	16.86	60.83	13.91	14.47	152.54	88.15	168.53	23.41	103.47	343.16	725.54	305.04	44.46	270.36	145.99	6.87	26.6	904.47	20.56	7921.05	4.11
86 Protein-3-6	86 Protein	4	CR	3	6	PanCK-	41134	15606	TME	51503.1	12601.7	140092	12413.8	82.03	67.21	222.7	65.66	94.03	1940.4	444.81	155.94	144.5	399.77	580.23	130.76	1742.53	291.03	348.83	300.52	678.09	92.31	134.41	1045.37	946.25	1057.28	173.96	6800.95	3874.78	1871.64	604.2	166.57	1309.41	1054.18	30.39	192.58	2165.94	54.58	1483.48	32.69
86 Protein-4-7	86 Protein	4	CR	4	7	PanCK-	40893	13860	TME	70584.8	4183.05	255250	20525.2	166.73	286.9	400.3	140.14	387.03	2269	1150.05	1065	248.8	1230.12	700.18	537.17	8306.68	532.4	909.53	2230.2	30574.4	195.14	1717.3	8106.25	3424	9110.94	697.08	37333.6	11616.1	6542.85	1385.3	169.29	3013.36	4669.97	103.8	501.03	3155.11	99.84	2042.28	66.45
86 Protein-5-8	86 Protein	4	CR	5	8	PanCK+	35778.1	14631.2	Tumor	73286.2	12952.1	99271.2	17044.4	72.51	50.28	143.5	29.02	38.36	1431.2	1312.75	385.99	78.61	1101.61	348.05	106.7	401.94	617.63	39.26	40	78.17	43.52	20.89	157.79	413.65	237.81	22.81	223	383.16	593.64	324.58	14.16	348.11	244.89	5.79	26.19	1590.69	103.92	20150.9	14.82
86 Protein-5-9	86 Protein	4	CR	5	9	PanCK-	35778.1	14631.2	TME	121428	14870.4	92315.2	15964.3	98.48	136.17	306.1	125.64	153.45	5686.5	1353.72	603.76	130.1	985.72	1094.38	136.33	4301.55	742.47	1234.7	2815.3	3099.29	221.65	236.29	2535.4	3660.8	3807.9	447.53	11789	9166.92	1721.73	582.1	37.5	4123.13	4150.75	60.2	161.84	3011.99	172	3154.94	53.97
86 Protein-6-10	86 Protein	4	CR	6	10	PanCK+	34771.2	25099.9	Tumor	165811	20029.7	67345.6	16246.6	85.74	44.5	114.8	46.35	34.95	1677.2	1288.35	352.62	104.9	1264.11	501.16	93.89	501.03	451.16	50.49	59.43	97.78	52.59	52.46	208.05	230.2	277.82	59.3	489.2	615.22	452.12	302.54	18.38	829.2	498.04	16.4	56.78	1285.61	105.01	21404.4	10.62
86 Protein-6-11	86 Protein	4	CR	6	11	PanCK-	34771.2	25099.9	TME	59051.4	21015.5	81192	12843.8	72.69	89.34	199.5	157.1	89.99	2454.4	1513.6	311.74	141	1203.37	1374.28	143.44	3262.08	541.58	519.31	1623.7	269.2	138.73	642.5	3788.47	1413.1	3350.59	650.08	10440.7	10138.2	2575.1	611.65	50.19	7262.39	10405.1	121.5	188.4	1594.32	110.27	3120.13	16.22
86 Protein-7-12	86 Protein	4	CR	7	12	PanCK-	20022	16886	TME	46885.4	19809.1	72666.3	15224.7	64.3	61.85	122.3	48.68	40.86	1076	824.12	264.68	132.1	726.96	908.02	105.55	833.98	416.61	643.24	1070.9	277.33	167.38	438.48	2725.92	953.7	2817.84	226.15	8501.49	14041.8	927.15	757.4	9.94	4777.46	7915.66	55.93	118.14	1667.12	115.8	1559.63	12.26
88 Protein-10-12	88 Protein	1	CR	10	12	PanCK+	37975.7	43027.4	Tumor	103304	14407.4	63898.7	23805	216.96	70.9	193.6	38.25	95.74	2151.3	3366.86	59.41	196.2	3493.43	396.14	265.27	398.26	1143.5	54.14	10.62	320.47	190.6	59.43	130.48	113.61	314.63	82.98	2846.48	355.67	273.27	319.11	10.28	495.25	386.6	6.91	34.37	2563.12	170.48	962	36.05
88 Protein-1-1	88 Protein	1	CR	1	1	CD3+	19748.6	21503.4	TME	45871.8	17628.6	117519	10578.4	149.6	52.15	246.6	82.06	51.95	360.56	902.13	823.23	73.21	761.49	742.48	191.49	2596.63	387.07	98.74	12.2	1982.62	165.75	264.32	2238.11	182.79	1975.55	253.08	5836.29	8938.36	403.01	522.76	4.73	1056.52	1739.89	19.05	74.74	1811.97	136.6	20.23	23.67
88 Protein-2-2	88 Protein	1	CR	2	2	PanCK+	21750	21860.7	Tumor	54966.8	26353.8	51871.6	16031.5	256.47	88.75	186.3	41.17	77.18	1657.2	2626.24	56.91	68.32	2835.08	1025.64	166.77	435.64	1064.7	89.78	11.87	314.65	203.52	46.5	185.94	84.65	270.5	124.84	3124.39	538.45	127.11	279.8	7.66	660.75	266.19	3.45	29.55	2593.19	223.52	431	23.02
88 Protein-3-3	88 Protein	1	CR	3	3	CD3+	11066	25156	TME	10518.1	12768.3	145657	11783.7	231.04	57.42	211.3	192.33	117.75	733.89	774.33	682.23	126.4	1108.41	797.79	214.71	2609.53	532.87	118.54	56.9	1583.61	247.22	281.33	3146.61	165.35	3653.21	250.84	10696.3	9643.77	739.28	642.47	12.24	1902.04	1165.35	19.74	75.56	1935.02	227.96	7.49	42.93
88 Protein-4-4	88 Protein	1	CR	4	4	PanCK+	11500.2	26269.8	Tumor	81324.8	24953.3	52692.2	16667.6	213.46	64.07	210.8	32	79.26	1124.2	2752.44	35.71	79.09	3452.6	1087.37	101.9	398.61	688.39	78.9	11.76	258.7	156.49	53.31	130.04	69.89	265.33	106.02	576.36	502.75	155.33	264.74	6.83	723.93	357.77	9.18	14.05	2277.62	153.13	211.67	22.81
88 Protein-5-5	88 Protein	1	CR	5	5	PanCK+	28684.1	55926.6	Tumor	141028	22408.8	64821.6	15087.2	261.28	57.66	209.9	62.22	130.2	2238.6	3564.44	75.93	133.4	5589.89	1862.09	305.06	554.06	920.86	177.53	41.74	484.72	228.07	90.62	303.76	123.19	465.01	206.34	3278.9	1723.97	240.23	354.16	16.72	1295.16	526.35	7.87	54.83	2522.13	168.07	543.73	13.96
88 Protein-5-6	88 Protein	1	CR	5	6	CD3+	28684.1	55926.6	TME	18898.9	17015.5	115434	11157.6	180.44	77.68	203.5	159.29	115.39	864.13	1009.42	654.54	146.1	1412.64	1170.75	304.72	3129.48	617.29	264.33	107.14	2163.03	315.01	507.6	4394.35	209.26	4369.81	276.03	10904.9	11471.4	676.28	632.83	14.82	3520.51	5075.3	47.8	137.2	2757.87	580.72	27.19	29.69
88 Protein-6-7	88 Protein	1	CR	6	7	PanCK+	25088.1	59570	Tumor	119862	21094.6	49689.4	20907.9	250.52	63.96	191	69.49	140.7	1667.7	4629.67	102.88	111.6	6299.37	1197.76	385.58	510.22	1047.1	127.01	32.93	263.42	252.57	87.95	242.77	124.54	399.12	237.51	1297.92	1100.07	176.33	286.27	8.69	1026.13	502.09	4.67	53.66	2591.66	230.35	276.5	17.42
88 Protein-6-8	88 Protein	1	CR	6	8	CD3+	25088.1	59570	TME	8604.5	14655.8	119281	12536.1	200.03	45.32	219.1	203.76	255.84	1137	1250.68	773.09	146.5	1487.41	1158.56	248.39	1998.72	515.17	259.54	110.29	445.12	372.5	341.91	3878.47	141.21	4663.04	520.21	14387.4	12119.3	590.69	540.96	7.39	2107.22	3739.93	66.24	126.74	2353.75	415.49	30.14	24.69
88 Protein-7-9	88 Protein	1	CR	7	9	CD3+	37040	66185	TME	33908.2	6624.64	283882	11653.2	373.39	124.32	417.4	367.42	177.73	1030	3037.87	1028.2	223.3	2870.66	2441.48	628.32	23288.6	990.07	637.9	245.64	22744.7	554.32	835.79	18957.8	937.54	17576.4	612.03	17652.1	33773.1	7327.86	1648.7	12.52	3731.16	9954.39	90.84	357.3	2354.98	233.08	229.67	56.43
88 Protein-8-10	88 Protein	1	CR	8	10	Geometric Segment	34822.1	65227.5	Tumor	125775	32441.3	35944.7	18793.7	294.12	68.84	178.1	45	88.76	517.89	1454.09	20.82	80.99	1349.9	652.83	96.32	250.75	541.68	63.58	6.85	192.57	128.84	57.55	144.04	73.34	219.12	76.64	2947.71	338.08	112.57	241.74	2.65	724.13	328.89	6.42	28.67	2230.47	73.77	251.65	214.08
88 Protein-9-11	88 Protein	1	CR	9	11	CD3+	39475.5	44268.5	TME	8928	4928.22	270625	16432	897.95	813.83	964.5	1016.3	337.79	3215.3	4221.4	2232.5	346.2	5686.87	2304.21	1338.1	33555.6	2876.4	1252.8	2412.2	2793.19	958.02	319.76	27731.1	754.63	32229.5	1602.7	31493.4	35680.3	7705.73	5059.2	122.9	12546.1	35410.3	99.12	474.14	3258.86	2732.9	300.71	110.62
99 Protein-1-1	99 Protein	4	NR	1	1	PanCK+	35036.7	54296.4	Tumor	138519	20774.6	54799.7	19250.2	144.68	67.91	202.5	5.87	40.38	102.86	2710.17	311.88	69.93	1020.51	370.53	312.28	434.57	1096.8	161.63	17.43	93.24	239.62	48.21	243.76	279.89	423.55	43.21	5406.92	746.65	141.07	428.7	51.07	728.93	229.79	13.42	22.21	1545	130.33	912.78	19.66
99 Protein-1-2	99 Protein	4	NR	1	2	PanCK-	35036.7	54296.4	TME	70880.3	22174	77052.4	12826.7	116.43	69.28	297.4	14.44	91.87	165.97	795.46	278.97	59.58	332.17	901.4	123.71	1242.09	629.93	639.28	270.86	693.44	288.24	390.27	2478.71	565.73	3081.71	149.3	8837.7	11365.8	506.71	771.15	580.56	2717.65	2121.13	26.48	55.28	1568.27	392.95	47.76	31.62
99 Protein-2-3	99 Protein	4	NR	2	3	PanCK+	16328	68465	Tumor	39388.8	26517.3	70494.3	11723.6	137.99	59.88	261.7	27.57	104.13	281.85	3113.51	91.04	90.98	3303.54	774.06	257.23	942.89	1497.1	384.66	74.8	202.06	326.21	120.16	430.48	373.71	851.33	78.35	7290.43	2677.68	166.5	651.05	410.37	1796.81	436.3	23.52	33.93	2167.91	929.72	1062.49	90.73
99 Protein-2-4	99 Protein	4	NR	2	4	PanCK-	16328	68465	TME	98060.9	27128.6	70718.1	11423.2	86.8	64.82	242.9	25.9	72.13	289.38	1451.6	190.92	45.27	767.33	914.37	147.23	1974.43	730.21	740.06	322.54	451.77	366.23	399.96	1551.92	549.38	2247.31	192.51	13928.8	10313.7	428.93	704.09	185.4	5205.48	1761.77	25.37	47.01	1790.48	668.31	72.63	26.16
99 Protein-3-5	99 Protein	4	NR	3	5	PanCK+	14399.8	44620.5	Tumor	60460.1	20224.4	48930.4	22145.8	182.54	67.5	247	16.32	92.02	398.22	2603.26	245.61	98.48	1802.59	538.78	320.01	682.33	1332.7	202.56	37.71	234.57	295.64	114.29	295.86	254.05	644.62	66.61	11134.4	1965.15	214.53	463.61	133.62	990.48	354	13.92	31.43	2786.57	312.38	681.12	54.34
99 Protein-3-6	99 Protein	4	NR	3	6	PanCK-	14399.8	44620.5	TME	111882	21605.5	86290.4	11754.9	88.42	64.48	272.7	18.55	31.08	116.13	832.5	282.23	33.17	282.14	853.98	115.62	2678.36	469.91	384.09	84.95	1473.79	309.57	543.35	1587.51	233.21	2052.46	247.62	7238.72	13248.9	375.81	626.31	57.8	1557.59	1244.83	23.57	54.5	1338.82	118.65	17.02	21.23
99 Protein-4-7	99 Protein	4	NR	4	7	PanCK+	15212.1	13320.4	Tumor	154727	16707.1	57091.7	22975.9	152.9	67.71	214	11.49	36.39	180.56	1702.56	159.11	86.87	1201.2	361.83	100.43	491.09	1391.1	198.47	31.07	130.56	266.81	58.51	232.83	144.36	477.44	40.1	17354.7	856.17	173.15	495.93	21.47	1050.86	284.72	19.89	14.27	2022.6	191.48	557.39	66.98
99 Protein-4-8	99 Protein	4	NR	4	8	PanCK-	15212.1	13320.4	TME	36018.7	20544.7	86463.4	12337.2	94.11	64.51	261.8	20.58	51.06	121.04	775.57	166.9	36.38	429.17	896	109.92	2477.94	455.74	510.4	247.91	239.35	272.35	269.55	1813.67	251.27	2954.69	231.89	5574.67	9253.92	474.42	620.48	102.01	5362.07	1683.3	19.55	27.9	1677.98	190.91	64.28	35.75
99 Protein-5-10	99 Protein	4	NR	5	10	PanCK-	20656	19698	TME	22180.8	9164.8	166292	14379.8	134.69	131.51	387.4	27.62	50.13	252.86	685.62	143.69	54.34	510.29	1261.7	130.67	5223.68	672.91	1124.2	594.23	496.14	257.32	404.23	5660.15	2514.2	6656.86	285.77	17357.3	9704.52	1978.28	1877.9	317.19	3998.89	5390.56	50.34	75.6	1583.99	127.5	440.83	9.49
99 Protein-5-9	99 Protein	4	NR	5	9	PanCK+	20656	19698	Tumor	40234.2	10722	61852.9	33045.3	144.02	79.84	176.3	6.59	33.83	442.25	1592.75	285.75	55.57	1017.43	401.61	96.68	441.43	825.93	87.87	18.17	101.17	226.54	44.03	215.45	126.56	410.59	22.28	974.21	598.25	399.04	485.53	23.86	620.13	282.27	20.08	14.89	2401.06	100.04	882.04	23.98
99 Protein-6-11	99 Protein	4	NR	6	11	PanCK-	24335	42019	TME	41902	15423.7	100088	14196.3	98.76	73.08	297.8	16.34	43.76	117.04	506.32	421.93	38.12	222.19	912.6	120.27	2567.07	558.65	255.81	128.01	921.04	249.6	499.92	3944.49	354.95	4051.72	243.41	7515.3	14542.1	785.29	839	257.69	1525.06	1204.61	33.02	48.12	1548.48	76.99	3.39	10.9
99 Protein-7-12	99 Protein	4	NR	7	12	PanCK+	27588.6	42527.3	Tumor	89549.8	11362.7	68721.2	28065.5	227.15	119.22	260.5	5.76	46.68	445.33	3208.23	47.29	77.55	3382.32	334.29	311.46	507.93	1288.4	140.15	10.53	132.55	496.92	43.97	230.07	293.78	464.05	9.42	469.67	476.19	276.31	582.45	29.75	675.34	350.05	18.54	19.02	1787.81	119.11	774.91	27.13
[truncated: 38 more columns]
