# Supplementary material for: Expression-based subtypes define pathologic response to neoadjuvant immune-checkpoint inhibitors in muscle-invasive bladder cancer
Source: Nat Commun. 2023 Apr 27;14:2126. doi: 10.1038/s41467-023-37568-9 (PMC10140274; doi:10.1038/s41467-023-37568-9)
Supplement: Supplementary file 28 — Supplementary Data 24 [file 41467_2023_37568_MOESM28_ESM.xlsx]

## Sheet: Supplementary Data 24
Supplementary Table 24: DSP protein levels, normalized by Scale_to_Area
ID.Annotations	Scan_ID	Cluster	Response	ROI_ID	AOI	Segment (Name/ Label)	ROI X Coordinate	ROI Y Coordinate	Segment_tags	AOI surface area	GAPDH	Histone H3	S6	Ms IgG1	Ms IgG2a	Rb IgG	4-1BB	ARG1	B7-H3	BAD	Bcl-2	BCL6	BCLXL	Beta-2-microglobulin	BIM	CD11c	CD127	CD14	CD163	CD20	CD25	CD27	CD3	CD34	CD4	CD40	CD44	CD45	CD45RO	CD56	CD66b	CD68	CD8	CD80	CD95/Fas	Cleaved Caspase 9	CTLA4	EpCAM	ER-alpha
12 Protein-10-11	12 Protein	1	NR	10	11	PanCK+	25669	44424.2	Tumor	109415	27228.5	58351.3	27479.5	129.45	43.05	147.22	37.07	78.85	245.96	2703.17	64.81	84.52	1320.72	742.88	260.93	444.31	631.16	63.31	23.81	228.88	171.66	36.55	189.49	95.4	300.75	31.1	4310.27	1127.82	118.43	298.23	22.68	908.55	406.97	19.33	25.35	2979.02	229.63	112.79	34.12
12 Protein-10-12	12 Protein	1	NR	10	12	CD3+	25669	44424.2	TME	15346.4	15965.1	50961.7	9364.4	76.51	40.32	126.7	88.91	70.6	441.54	1171.42	245.2	39.5	840.42	335.58	136.09	694.4	412.94	114.21	68.55	289.38	136.16	114.62	985.87	150.75	826.12	60.43	3144.74	4594.16	249.33	230.32	53.93	1510.74	1069.66	25.58	38.24	1556.11	1013.43	11.44	45.82
12 Protein-1-1	12 Protein	1	NR	1	1	CD3+	22669	16485	TME	18105.6	13898.4	61731	25372.1	83.38	54.92	138.08	37.26	84.26	171.55	1513.41	346.17	52.27	928.36	459.49	256.17	260.01	536.86	136.13	74.7	658.66	123.66	345.33	1890.2	207.52	2131.3	80.49	14262.5	6471.83	570.16	355.26	11.75	388.56	1626.56	18.59	56.83	2102.22	161.71	24.94	41.61
12 Protein-2-2	12 Protein	1	NR	2	2	Geometric Segment	21771.8	16168.4	Tumor	110305	27574.4	46429.3	23074.8	105.79	39.08	129.72	12.39	46.16	433.47	1706.86	35.07	152.8	841.43	624.11	86.71	217.31	464.21	29.27	8.72	203.28	85.48	23.14	111.56	90.79	239.53	9.6	477.43	326.7	93.54	257.46	10.28	376.43	208.73	7.32	15.25	2485.9	77.67	213.44	31.07
12 Protein-3-3	12 Protein	1	NR	3	3	CD3+	27190	11159	TME	36441.3	11147.6	54341.1	20507.7	77	33.41	105.17	33.04	43.94	60.01	1274.54	169.44	38.48	925.93	311.34	287.39	229.7	542.44	45.64	52.87	601.62	98.34	155.18	269.68	102.58	318.58	41.98	1904.99	2181.33	319.4	282.93	16.35	419.88	416.26	15.75	32.6	2109.73	102.27	11.06	37.61
12 Protein-4-4	12 Protein	1	NR	4	4	Geometric Segment	26519	11754	Tumor	101668	11048.1	24783.8	13175.7	50.18	19.17	66.25	6.73	28.44	101.22	1269.83	42.21	75.48	485.49	356.62	100.4	128.2	405.48	14.74	5.14	121.07	44.09	15.92	65.99	49.17	107.8	5.94	121.06	162.72	100.51	144.3	5.66	143.9	106.03	2.52	11.63	1505.32	50.31	58.54	22.03
12 Protein-5-5	12 Protein	1	NR	5	5	CD3+	27622	13027	TME	2822.6	11373.1	58569.4	19430.6	205.41	21.65	128.9	22.03	64.98	296.86	1443.89	197.48	36.35	1009.15	720.74	199.28	344.16	490.12	298.94	210.32	613.63	127.94	130.32	395.36	255.61	488.83	151.42	2107.58	2315.37	289.69	182.65	22.04	994.7	1139.76	54.95	67.2	2228.05	284.78	29.49	147.61
12 Protein-5-6	12 Protein	1	NR	5	6	SMA+	27622	13027	SMA+	12065.4	5156.28	24717.2	7379.87	52.85	24.75	95.19	28.34	27.86	544.52	716.07	38.49	33.78	415.13	163.77	54.12	160.69	276.88	65.74	15.03	131.56	39.19	27.94	90.41	1413.9	104.8	12.37	369.84	328.09	71.52	159.9	9.93	179.41	119.63	31.41	19.21	1017.82	473.92	25.29	56.26
12 Protein-6-7	12 Protein	1	NR	6	7	PanCK+	21664.2	21335.3	Tumor	140727	22894.4	71366.7	31894.3	166.17	48.06	175.1	16.75	67.85	358.87	2418.5	76.44	117.75	1013.54	435.01	169.7	292.37	665.07	25.18	8.32	278.5	151.2	40.29	147.49	148.48	256.03	9.87	650.49	337.51	114.53	370.78	16.91	381.02	314.67	6.68	11.58	3486.33	84.13	316.19	29.43
12 Protein-7-8	12 Protein	1	NR	7	8	CD3+	26261	21393	TME	13050.9	7721.26	46452.2	16047.5	59.14	22.26	88.35	20.39	42.31	132.26	940.23	280.58	31.77	804.76	292.62	284.81	231.19	352.75	56.74	62.71	186.85	88.33	75.93	365.85	441.53	586.37	42.26	2222.75	1799.83	200.37	204.22	19.05	411.53	333.25	8.47	32.24	1623.8	75.29	48.52	32.04
12 Protein-8-9	12 Protein	1	NR	8	9	CD3+	13085	19117	TME	11681.6	11048.3	38474.2	17293.1	89.81	36.19	107.74	48.17	119.77	238.59	1097.2	207.78	46.75	1012.86	320.83	148.64	280.3	420.18	106.46	132.53	424.91	133.98	192.73	576.21	193.94	890.54	36.16	6134.36	3267.54	379.31	237.81	14.89	478.16	551.92	31.8	40.33	1738.78	115.1	17.07	44.29
12 Protein-9-10	12 Protein	1	NR	9	10	Geometric Segment	12694	19121	Tumor	55018.1	16125.4	21383.1	15060.6	48.27	24.22	88.95	11.09	32.72	207.61	1531.23	31.14	111.87	749.14	496.3	103.69	173.3	433.52	23.16	17.65	129.41	70.56	24.3	89.95	70.08	153.46	12.1	506.69	288.12	100.19	172.44	6.48	241.16	118.57	12.3	10.03	1950.52	64.87	80.86	22.02
17 Protein-1-2	17 Protein	2	NR	1	2	PanCK-	18378.3	36848.4	TME	33321.3	8153.77	53534.3	5206.96	52.71	44.44	139.54	85.46	46.44	578.18	827.82	431.16	72.56	532.42	1202.49	170.76	588.85	342.33	286.34	267.16	779.48	197.2	323.87	6205.51	133.05	5428.43	506.33	18445.5	12568.3	4039.29	311.53	102.63	1188.73	2901	60.87	150.12	1138.64	75.46	56.01	23.93
17 Protein-2-3	17 Protein	2	NR	2	3	PanCK+	12238.6	50017.9	Tumor	168385	6980.16	37732.7	10398.8	43.16	24.1	70.11	23.51	36.79	1562.57	2446.27	88.94	101.8	2809.89	279.87	234.35	256.79	468.6	72.54	55.77	59.8	109.46	32.8	125.67	89.96	196.52	30.5	1527.94	1320.3	410.3	166.1	14.52	509.37	279.33	3.44	30.17	963.05	63.26	809.76	22.25
17 Protein-2-4	17 Protein	2	NR	2	4	PanCK-	12238.6	50017.9	TME	19606.4	9540.15	51866	6187.82	47.78	25.24	100	36.41	52	370.27	1141.82	464.52	48.95	899.98	547.67	210.79	406.02	283.6	110.24	169.96	576.2	149.82	274.86	2251.25	173.71	1985.16	190.92	6754.3	10310.2	1144.64	300.71	41.29	1008.9	1803.71	20.75	95.63	1126.6	76.19	69.19	49.52
17 Protein-3-5	17 Protein	2	NR	3	5	PanCK+	12716.4	65072.7	Tumor	96086.5	6937.96	36579.5	8295.47	30.65	31.63	77.52	38.93	42.61	753.64	1728.95	100.73	133.25	1532	413.65	251.73	188.73	662.88	81.86	78.7	203.01	108.99	57.69	197.17	184.17	221.3	62.02	8791.08	1621.52	471.99	145.19	20.45	586.09	484.27	13.52	30.68	1203.81	63.97	1069.58	14.02
17 Protein-3-6	17 Protein	2	NR	3	6	PanCK-	12716.4	65072.7	TME	30577.3	12323.5	62053.9	6640.12	45	46.43	124.27	65.48	35.49	541.7	1314.17	495.26	156.69	1054.29	590.57	292.22	677.42	395.85	132.19	71.46	2421.2	207.88	457.16	2407.88	274.41	1671.7	260.81	14359.7	13911.1	1294.91	258.89	19.06	855.78	2828.64	33.07	58.64	1498.26	67.74	81.92	14.29
17 Protein-4-7	17 Protein	2	NR	4	7	PanCK+	24283.7	49227.4	Tumor	90565.8	15797.9	46506.2	14410.5	66.45	35.23	97.12	32.26	72.12	1132.79	2794.11	79.38	136.41	2020.44	609.2	366.17	261.51	503.81	115.92	89.07	93.25	105.83	54.11	201.87	128.67	221.57	41.63	8446.91	1473.51	452.1	219.26	158.84	753.22	391.71	9.1	35.08	1980.57	175.45	124.06	28.81
17 Protein-5-8	17 Protein	2	NR	5	8	PanCK+	16190.8	25049.6	Tumor	125422	8685.09	42274.4	7089.31	39.17	20.42	77.51	28.37	46.34	1198.29	2130.38	218.17	258.44	2021.95	483.84	248.81	185.05	415.37	110.11	83.67	51.04	74.65	36.29	134.53	73.05	272.4	120.79	2849.87	560.86	305	162.2	77.73	497.51	148.8	8.39	34.39	2058.54	49.66	881.94	77.51
17 Protein-6-10	17 Protein	2	NR	6	10	PanCK-	10594.5	52298.8	TME	28820.1	9510.52	49724.8	6723.93	50.52	34.12	112.15	46.18	67.92	317.41	1339.9	509.73	136.19	1142.56	765.83	269.79	332.48	282.57	237.93	160.45	506.52	167.16	327.68	2527.69	240.56	2090.22	357.17	7939.89	9616.13	1286.92	291.26	49.61	1287.25	1802.4	24.93	68.94	1190.7	71.52	100.33	21
17 Protein-6-9	17 Protein	2	NR	6	9	PanCK+	10594.5	52298.8	Tumor	172528	7796.9	47425.1	13140.9	67.84	38.32	98.95	26.45	36.61	1635.75	3776.16	195.57	194.12	5431.11	521.91	564.34	229.51	467.39	82.01	51.66	79.82	123.3	48.81	173.76	97.18	254.84	42.14	1813.46	1266.01	468.95	176.76	15.88	705.49	368.37	4.04	40.94	1357.12	63.76	622.58	19.05
17 Protein-7-11	17 Protein	2	NR	7	11	Geometric Segment	19320	56376	TME	109940	8213.75	116839	4329.06	72.07	68.41	186.45	82.94	68.21	428.67	983.22	465.84	210.06	646.04	783.35	180.36	1404.27	302.13	257.89	142.1	4913.73	168.48	404.87	2293.6	298.38	1992.12	309.85	13015.4	10672	2716.03	487.42	175.17	952.95	1532.89	31.78	110.43	1217.44	43.77	58.48	45.31
17 Protein-8-12	17 Protein	2	NR	8	12	PanCK+	31617.6	44370.7	Tumor	140892	12375.5	61539	16625.2	77.59	39.59	107.17	26.38	49.51	1358.58	4238.22	142.29	242.76	4381.03	293.9	506.81	225.89	523.06	59.77	35.35	78.71	160.62	36.99	141.5	89.83	185.88	17.24	1825.27	540.77	458.39	242.35	23.31	416.29	215.81	14.04	42.35	1695.54	83.19	745.54	44.44
34 Protein-1-1	34 Protein	5	CR	1	1	PanCK+	16583.1	49183.6	Tumor	166717	5513.45	20173.1	5711.85	34.39	11.49	57.08	18.44	55.24	1524.61	1219.32	41.68	34.84	587.67	444.09	50.77	214.67	448.43	80.9	53.3	36.2	77.61	15.14	49.98	93.48	122.87	17.72	1163.42	474.15	168	81.51	64.73	587.87	90.6	5.01	11.99	1771.38	37.73	2972.89	19.45
34 Protein-1-2	34 Protein	5	CR	1	2	PanCK-	16583.1	49183.6	TME	78683.7	5230.26	41712.2	3083.49	27.79	17.68	73.25	41.22	182.75	861.65	742.73	69.68	35.89	300.93	271.63	53.57	548.66	255.36	363.89	205.05	31.77	66.69	48.11	230.42	441.35	373.28	51.78	4244.69	2265.96	208.46	174.52	612.78	1781.13	161.38	5.55	29.3	1444.68	136.79	121.36	9.33
34 Protein-2-3	34 Protein	5	CR	2	3	PanCK+	12933.5	59549.1	Tumor	155902	4435.79	22358.2	7825.81	47.98	20.03	47.98	20.17	68.42	517.88	1476.8	67.32	37.39	1418	347.02	77.65	269.75	315.59	39.35	30.87	58.92	125.41	25.16	84.76	70.35	135.29	24.99	2687.87	1039.15	194.14	98.21	123.67	623.07	199.52	7.33	20.65	1041.78	68.43	1456.75	21.13
34 Protein-2-4	34 Protein	5	CR	2	4	PanCK-	12933.5	59549.1	TME	103984	5701.2	39398.6	2987.64	36.5	19.42	65.76	87.04	172.66	397.61	646.44	102.66	37.48	437.09	259.18	69.65	497.15	197.95	134.47	127.29	102.53	95.84	93.87	377.84	229.22	426.25	72.74	3012.92	4487.39	285.16	212.45	337.51	2878.18	523.12	8.93	35.87	926.9	90.37	97.6	14.12
34 Protein-3-5	34 Protein	5	CR	3	5	PanCK+	31671.4	7356.9	Tumor	238081	2647.47	29036.8	8716.96	24.24	15.94	59.73	22.49	90.74	572.91	1315.54	54.91	43.39	744.06	390.75	55.65	206.77	347.33	25.83	14.53	38.7	98.61	22.24	88.89	66.76	164.2	20.67	691.57	425.57	186.18	115.78	15.19	261.82	164.84	5.56	18.59	2186.56	22.11	1263.91	17.65
34 Protein-3-6	34 Protein	5	CR	3	6	PanCK-	31671.4	7356.9	TME	31727.1	1429.32	35003.3	2573	13.4	34.81	48.49	36.58	79.95	277.49	358.03	93.91	31.68	272.89	293.78	70.3	962.46	169.75	74.59	98.64	157.98	69.66	77.72	564.07	241.53	779.74	149.21	4324.13	2223.94	551.37	141.46	51.17	705.68	395.34	13.66	42.3	767.34	34.3	191.13	4.08
34 Protein-4-7	34 Protein	5	CR	4	7	Geometric Segment	35157.7	45316.1	TME	141788	79.1	3446.76	1069.43	6.71	10.47	19.73	32.4	27.07	540.76	309.07	150.72	19.36	212.14	104.03	45.29	3953.75	60.75	171.51	187.85	2122.58	107.02	110.04	970.5	391.86	840.94	187.28	10366.5	2989.19	742.82	178.88	89.55	1446.79	676.62	22.87	66.06	466.32	64.82	6.38	13.14
34 Protein-5-8	34 Protein	5	CR	5	8	PanCK+	41826.3	41410.2	Tumor	123669	2907.82	26531.5	3277.54	17.46	24.5	42.91	8.94	31.26	128.09	762	40.59	27.63	619.98	191.46	41.65	159.95	153.17	29.17	25.38	18.02	58.67	9.5	39.52	20.11	78.79	9.86	435.31	279.25	239.23	88.68	17.01	182.61	58.89	4.27	14.29	994.82	22.8	359.57	12.76
34 Protein-6-10	34 Protein	5	CR	6	10	PanCK-	28876.7	32709.7	TME	39122.9	4903.17	39424.9	2882.35	26.11	28.18	61.97	65.79	121.67	476.59	721.76	57.79	28.49	521.9	217.85	67.06	271.69	221.16	153.72	165.75	61.17	115.66	43.68	200.8	378.11	301.38	69.93	6262.86	2291.28	246.8	183.76	98.94	2025.23	122.75	7.37	29.4	1329.92	138.82	53.48	11.01
34 Protein-6-9	34 Protein	5	CR	6	9	PanCK+	28876.7	32709.7	Tumor	162548	4254.51	24938.9	5497.61	28.82	21.22	66.79	12.29	47.4	482.47	1718.65	54.94	44.55	1047.73	416.69	68.74	199.37	358.91	62.4	24.2	51.92	71.09	21.77	74.15	80.18	135.07	13.56	2125.49	528.22	203.09	107.07	19.26	661.34	79.31	7.83	16.54	1582.53	81.17	1311.11	8.05
34 Protein-7-11	34 Protein	5	CR	7	11	PanCK-	24516	19447	TME	125146	5128.2	73850.4	4923.46	53.97	31.56	107.95	50.32	61.05	174.7	651.3	371.21	52.58	366.77	405.98	79.08	463.87	270.51	100.6	87.39	908.2	126.05	133.12	840.94	107.14	917.93	131.52	4639.01	4232.91	635.69	314.98	53	1240.71	796.29	8.25	53.94	1620.58	56.26	57.75	18.49
34 Protein-8-12	34 Protein	5	CR	8	12	PanCK-	8190	17154	TME	49985.4	10659.1	88003.8	5329.12	49.58	21.32	158.27	113.76	433.16	447.27	883.04	105.96	82.08	605.63	430.12	127.23	724.59	331.56	164.18	97.38	215.03	164.11	120.86	514.63	410.93	576.86	70.8	4896.17	6334.56	666.93	452.13	1909.83	2093.57	574.73	8.36	60.36	2044.78	236.37	89.43	23.43
37 Protein-1-1	37 Protein	2	CR	1	1	PanCK+	35969.1	45398.2	Tumor	223142	9892.63	36904.6	10667.6	41.29	20.7	61.27	21.79	53.15	194.04	3165.85	144.12	103.18	9412.22	226.84	401.97	170.22	221.36	27.32	8.28	63.35	32.63	23.68	88.78	94.74	123.08	11.11	290.17	426.14	233.02	135.25	7.08	365.31	280.1	1.9	25.63	1144.42	54.75	356.63	13.63
37 Protein-1-2	37 Protein	2	CR	1	2	PanCK-	35969.1	45398.2	TME	55729.8	17866.6	52543.1	7747.4	58.36	24.97	76.03	62.09	57.82	130.63	701.97	496.66	58.54	686.75	352.56	124.89	518.92	182.46	65.85	37.72	951.39	104.82	146.47	815.25	392.69	907.51	119.63	2633.77	3922.05	462.35	167.63	12.63	965.15	889.17	5.57	44.4	1009.12	28.13	49.07	21.24
37 Protein-2-3	37 Protein	2	CR	2	3	PanCK+	31952.7	65901.6	Tumor	217398	16330.8	54719.3	8381.44	53.56	31.05	99.51	45.11	60.95	233.2	3529.78	296.32	185.34	16120.3	366.24	934.98	631.91	419.17	42.52	32.03	311.13	84.07	50.6	221.12	141.2	261.53	38.57	1375.21	2096.81	318.68	208.81	22.22	1059.55	657.72	7.3	46.96	1184.36	54.4	656.68	157.87
37 Protein-2-4	37 Protein	2	CR	2	4	PanCK-	31952.7	65901.6	TME	28122.4	21418.8	49709.7	9235.61	55.93	38.14	90.14	67.83	24.3	142.96	1142.1	349.66	75.94	1396.63	449.9	187.96	917.8	330.52	94.92	183.63	942.26	161.98	312.19	709.28	232.79	954.64	148.64	4950.08	5823.18	352.72	261.16	38.81	2664.8	1687.63	8.69	43.85	1613.21	52.86	64.98	20.05
37 Protein-3-5	37 Protein	2	CR	3	5	PanCK-	20470	56958	TME	85644.4	1942.85	47576.8	2457.97	32.7	19.17	74.19	44.72	42.34	237.84	420.48	259.51	35.75	232.21	267.99	59.68	2523.85	137.59	91.65	140.79	3411.43	100.4	342.12	1752.61	770.59	1838.65	167.06	6903.84	4719.41	1474.26	179.67	26.7	715.99	2102.66	15.94	64.1	543.12	38.64	16.76	9.85
37 Protein-4-6	37 Protein	2	CR	4	6	PanCK+	8629	12568.4	Tumor	194674	23455.2	54399.3	7424.47	48.98	20.49	86.87	25.42	43.71	193.51	2340.45	95.82	155.17	9454.1	201.74	388.3	322.07	398.01	51.64	25.55	56.65	33.03	26.37	126.7	149.21	207.33	11.84	1320.66	706.15	218.94	180.25	21.78	620.28	256.65	4.8	31.79	1251.71	59.83	808.33	8.14
37 Protein-4-7	37 Protein	2	CR	4	7	PanCK-	8629	12568.4	TME	70855	12007.4	30774.8	3635.26	34.2	22.42	64.96	35.43	53.48	240.79	588.13	77.94	35.85	650.92	169.97	69.92	397.48	125.4	106.91	106.28	69.84	66.68	71.94	285.25	244.01	378.44	33.29	2960.63	1950	146.66	135.64	59.77	1369.6	630.94	5.31	26.81	850.22	49.49	92.38	8.76
37 Protein-5-8	37 Protein	2	CR	5	8	PanCK-	31109	38609	TME	108693	6093.1	94664.1	5544.21	90.35	33.45	113.19	70.72	86.19	573.08	743.29	378.66	107.2	704.73	645.36	136.57	3792.92	229.8	294.33	296.61	4213.15	158.51	419.41	2805.44	830.29	2681.79	208.85	14248.7	5822.39	1836.33	371.77	71.03	1205.22	1896.95	23.85	104.17	923.44	82.68	143.06	10.89
37 Protein-6-9	37 Protein	2	CR	6	9	PanCK-	22801	31802	TME	109501	21098.5	97472.7	15014	74.52	45.6	169.19	96.23	97.11	383.86	858.76	1050.6	118.35	278.18	402.07	117.73	728.93	350.05	92.45	73.67	3834.68	102.1	232.25	599.72	676.96	696.93	161.23	5725.76	6195.65	443.27	373.82	71.29	780.26	605.25	9.65	47.67	2443.23	83.15	25.25	30.75
37 Protein-7-10	37 Protein	2	CR	7	10	PanCK-	34669	64010	TME	49849.7	13159.9	49823.3	6804.43	27.21	25.37	100.93	73.33	64.79	188.29	713.95	256.99	73.46	941.15	474.55	120.79	915.75	249.22	91.82	128.82	679.16	157.79	295.12	1121.02	344.84	1137.57	98.65	6687.78	3876.38	510.16	207.51	91.69	1035.59	2682.11	10.96	54.81	1534.23	80.37	108.9	29.43
37 Protein-8-11	37 Protein	2	CR	8	11	PanCK+	41362.9	25706.8	Tumor	217990	26403.5	55878.7	13263.9	62.66	37.49	119.48	27.71	40.83	359.96	4578.49	169.47	200.6	16084.1	272.15	573.91	301.53	327.6	55.39	27.98	80.46	56.16	46.69	181.27	149.79	232.47	20.61	784.87	788.44	373.8	187.29	21.64	658.85	372.18	3.55	37.9	1539.61	56.11	825.37	8.53
37 Protein-8-12	37 Protein	2	CR	8	12	PanCK-	41362.9	25706.8	TME	48058.1	13703.3	34044	7247.82	28.59	21.66	65.82	49.76	57.04	200.79	802.26	123.27	57.51	1074.24	338.63	134.38	848.11	217.57	126.74	114.65	261.03	91.09	169.3	561.51	283.33	700.95	130.4	4756.71	3006.07	252.87	194.8	32.66	1518.61	1107.16	9.87	40.47	1240.62	33.78	75.66	16.27
50 protein rescan-1-1	50 protein rescan	3	CR	1	1	CD3+	15560.7	27952.8	TME	120654	17919.3	97209.1	12462.6	99.07	37.06	137.92	78.05	88.74	279.71	796.15	354	59.9	450.05	621.29	106.66	684.07	353.52	177.66	184.54	1926.12	198.74	157.82	1481.4	156.31	1250.35	93.97	3252.68	7471.45	359.72	320.71	106.77	903.62	4522.9	8.51	42.46	1631.08	67.17	14.99	20.06
50 protein rescan-2-2	50 protein rescan	3	CR	2	2	PanCK+	7816	29770	Tumor	108041	9872.23	95301.4	19724.9	116.46	46.07	132.38	24.08	79.4	508.11	2445.65	25.36	39.85	4710.51	486.38	326.56	594.25	543.79	66.93	13.32	170.84	79.43	37.22	149.49	128.3	205.92	24.95	1906.75	657.79	137.02	250.1	70.3	842.58	289.06	6.94	14.04	1986.08	130.69	450.71	15.95
50 protein rescan-2-3	50 protein rescan	3	CR	2	3	CD3+	7816	29770	TME	69065	19231.9	77914.4	12967.2	78	26.29	119.23	71.38	118.6	1369.33	1265.7	121.56	55.05	563.04	471.74	77.52	3411.01	546.58	321.47	119.44	382.65	146.34	98.17	663.85	291.47	690.17	103.4	6084.33	4694.19	196.12	271.72	213.78	7006.43	2280.77	20.34	41.69	1358.39	222.14	26.11	28.77
50 protein rescan-3-4	50 protein rescan	3	CR	3	4	PanCK+	21624.6	29568.4	Tumor	83930.4	17441.6	78999.9	35893.4	124.67	43.84	146.4	43.56	137.8	2735.58	3021.16	55.64	83.54	1978.03	779.25	175.53	604.79	716.96	163.28	46.74	255.11	131.04	70.7	220.47	138.72	367.71	52.83	18807.8	1372.16	175.66	286.32	377.55	974.16	507.37	12.28	29.81	4042.64	647.85	1054.61	16.86
50 protein rescan-3-5	50 protein rescan	3	CR	3	5	CD3+	21624.6	29568.4	TME	26501.4	27311.1	134221	23208.2	156.77	74	193.57	123.05	225.76	3190.64	1409.05	398.8	84.87	797.88	857.72	151.53	1521.99	509.2	275.64	222.36	968.37	279.97	263.47	2329.41	322.01	2072.68	168.57	9911.64	8531.68	446.99	576.77	584.4	1873.38	7175.38	18.81	137.01	3288.76	1105.39	52.09	48.79
50 protein rescan-4-6	50 protein rescan	3	CR	4	6	CD3+	24018.3	38899.2	TME	63884.9	10284	143286	12636.1	128	58.74	195.55	94.75	98.05	1183.93	974.22	302.17	51.96	344.16	1347.98	112.12	1670.68	354.23	435.22	378.06	3231.78	404.57	304.4	2369.75	292.24	3649.81	281.19	11608.5	16368.7	1189.82	454.95	433.17	1896.49	6179.28	40.65	153.8	2544.06	268.11	92.09	19.04
50 protein rescan-5-7	50 protein rescan	3	CR	5	7	PanCK+	17645.7	34875.7	Tumor	50624.2	9856.54	99980.5	8654.18	98.45	33.77	153.71	72.18	114.17	2729.27	3285.33	59.57	57.99	5979.66	582.64	502.05	1294.13	476.69	169.11	103.37	211.85	90.56	40.02	175.48	204.9	327.24	47.14	3637.4	1105.45	235.49	302.46	1120.31	882.62	339.53	9.43	61.02	2018.95	281.8	3110.39	40
50 protein rescan-5-8	50 protein rescan	3	CR	5	8	CD3+	17645.7	34875.7	TME	36397.9	10995.3	65615.2	5033.97	83.75	38.88	143.68	80.09	75.07	3896.26	1100.71	90.67	50.15	512.94	521.55	80.31	4886.41	304.08	403.48	425.04	423.77	168.52	81.5	529.4	632.32	749.34	136.79	9825.11	1715.32	236.12	352.66	656.27	2412.32	865.72	28.61	38.19	1520.56	373.16	174.95	15.17
50 protein rescan-6-10	50 protein rescan	3	CR	6	10	CD3+	16803.2	25247.4	TME	68005.6	17008.5	88710.4	9855.7	91.53	36.78	122.31	147.5	142.23	1151.78	981.15	283.33	64.87	398.67	636.41	90.97	1435.38	366.19	290.32	165.5	2697.07	208.08	176.75	1356.69	301.57	1108.2	146.63	7030.39	9569.57	374.51	342.57	119.72	1946.93	4535.95	17.27	46.35	1960.24	235.08	39.13	21.22
50 protein rescan-6-9	50 protein rescan	3	CR	6	9	PanCK+	16803.2	25247.4	Tumor	81098.9	11795.2	61345.2	24877	92.14	31.82	100.95	50.39	70.84	893.33	2215.69	39.06	49.28	2293.66	572.2	166.48	430.42	858.18	114.79	44.7	280.3	145.43	43.25	150.55	159.81	222.64	36.56	8574.33	1173.66	149.74	219.7	63.55	712.49	467.44	8.15	38.72	3731.63	209.74	575.74	19.56
50 protein rescan-7-11	50 protein rescan	3	CR	7	11	PanCK+	18846	19963	Tumor	31191.1	16291	114393	37233	163.16	55.49	160.65	36.01	143.43	649.99	3094.54	94.1	71.99	2834.31	713.76	162.15	554.99	1022.56	127.47	57.29	398.73	106.29	44.83	306.69	229.63	381.99	7.84	6121.05	1672.77	308.86	492.69	148.17	706.48	546.9	4.18	25.37	4215.44	511.15	373.97	22.17
50 protein rescan-7-12	50 protein rescan	3	CR	7	12	CD3+	18846	19963	TME	22550.3	27799	188964	25628.8	182.94	94.25	300.26	130.81	158.83	1379.16	1604.52	767.96	119.73	650.46	959.3	183.92	1400.39	718.97	326.89	361.03	5109.4	505.49	266.52	2990.41	903.73	2396.33	229.1	14719.5	17076.9	750.96	584.1	272.66	1942.19	4772.09	20.71	60.32	3572.37	491.99	44.56	21.97
86 Protein-1-1	86 Protein	4	CR	1	1	PanCK+	19088.1	40060.4	Tumor	179581	73927.7	161224	47047.9	169.32	89.34	276.45	75.98	82.34	2413.83	1730.58	436	144.62	1922.73	1074.28	148.08	914.36	1114.24	112.86	192.77	175.31	99.31	84.88	345.46	385.7	503.62	67.62	963.96	1457.09	771.74	1077.08	35.6	1437.23	821.91	20.53	54.61	3564.59	198.01	26314	47.71
86 Protein-1-2	86 Protein	4	CR	1	2	PanCK-	19088.1	40060.4	TME	46078.7	18316.9	36836.8	8674.79	44.48	32	93.95	42.98	35.44	2401.15	639.52	136.1	86.33	567.06	536.96	55.7	1294.36	351.19	364.59	618.96	108.63	100.59	118.84	566.71	992.55	846.28	136.06	3413.34	3156.52	457.85	237.78	13.22	2842.15	1573.41	44.37	38.71	1298.47	70.37	1567.02	17.29
86 Protein-2-3	86 Protein	4	CR	2	3	PanCK+	14923.6	40508.5	Tumor	32508.8	27432.4	115627	19188.8	98.8	58.08	195.23	98	66.48	3174.07	1951.09	440.98	128.2	1909.28	1189.83	99.47	855.38	1097.34	113.39	104.47	125.81	116.02	56.31	379.72	2153.11	518.38	109.32	1614.09	1455.15	543.5	1017.56	56.7	846.09	791.37	19.1	60.51	3225.05	364.42	39182.6	37.67
86 Protein-2-4	86 Protein	4	CR	2	4	PanCK-	14923.6	40508.5	TME	26450	12467.1	55975.1	9343	74.53	26.81	135.61	45.84	43.76	1318.04	558.31	317.23	88.16	400.7	667.54	76.87	1614.07	380.51	417.43	498.2	431.05	88.37	241.69	2043.94	2433.35	2399.09	168.52	9558.14	8889.7	982.85	433.81	23.99	1935.76	4680.75	40.41	78.52	1678.32	136.07	314.63	20.29
86 Protein-3-5	86 Protein	4	CR	3	5	PanCK+	41134	15606	Tumor	22921.1	22226.2	171283	21516	87.93	63.86	209.07	52.79	37.8	781.89	374.52	232.51	114.31	420.75	321.41	100.6	600.79	436.06	84.4	26.17	94.4	21.59	22.45	236.72	136.8	261.55	36.33	160.57	532.56	1125.97	473.4	68.99	419.58	226.56	10.66	41.29	1403.64	31.91	12292.7	6.37
86 Protein-3-6	86 Protein	4	CR	3	6	PanCK-	41134	15606	TME	51503.1	2696.33	29974.9	2656.12	17.55	14.38	47.66	14.05	20.12	415.19	95.17	33.37	30.92	85.54	124.15	27.98	372.84	62.27	74.64	64.3	145.09	19.75	28.76	223.67	202.47	226.22	37.22	1455.17	829.07	400.47	129.28	35.64	280.17	225.56	6.5	41.2	463.44	11.68	317.41	7
86 Protein-4-7	86 Protein	4	CR	4	7	PanCK-	40893	13860	TME	70584.8	262.66	16027.4	1288.79	10.47	18.01	25.14	8.8	24.3	142.47	72.21	66.87	15.62	77.24	43.96	33.73	521.58	33.43	57.11	140.04	1919.79	12.25	107.83	509	215	572.08	43.77	2344.21	729.39	410.83	86.98	10.63	189.21	293.23	6.52	31.46	198.11	6.27	128.24	4.17
86 Protein-5-8	86 Protein	4	CR	5	8	PanCK+	35778.1	14631.2	Tumor	73286.2	22504.1	172482	29614.3	125.99	87.35	249.32	50.43	66.66	2486.68	2280.88	670.65	136.58	1914.03	604.72	185.39	698.36	1073.12	68.22	69.5	135.82	75.62	36.3	274.15	718.71	413.19	39.64	387.45	665.73	1031.43	563.95	24.6	604.84	425.49	10.05	45.51	2763.78	180.56	35011.8	25.75
86 Protein-5-9	86 Protein	4	CR	5	9	PanCK-	35778.1	14631.2	TME	121428	2753.78	17095.3	2956.34	18.24	25.22	56.69	23.27	28.42	1053.05	250.69	111.81	24.09	182.54	202.66	25.25	796.58	137.49	228.65	521.35	573.94	41.05	43.76	469.52	677.93	705.16	82.87	2183.14	1697.57	318.84	107.8	6.94	763.54	768.65	11.15	29.97	557.77	31.85	584.25	9.99
86 Protein-6-10	86 Protein	4	CR	6	10	PanCK+	34771.2	25099.9	Tumor	165811	31651.2	106420	25673.1	135.49	70.33	181.45	73.24	55.22	2650.24	2035.87	557.21	165.79	1997.57	791.95	148.37	791.73	712.92	79.79	93.92	154.52	83.1	82.89	328.77	363.76	439.01	93.71	773.04	972.18	714.44	478.07	29.05	1310.31	787	25.92	89.72	2031.54	165.93	33823.5	16.78
86 Protein-6-11	86 Protein	4	CR	6	11	PanCK-	34771.2	25099.9	TME	59051.4	16332.5	63099.5	9981.75	56.49	69.43	155.01	122.1	69.94	1907.5	1176.31	242.28	109.58	935.22	1068.04	111.47	2535.17	420.9	403.59	1261.85	209.21	107.82	499.33	2944.27	1098.23	2603.96	505.22	8114.16	7879.08	2001.28	475.35	39	5644.07	8086.46	94.43	146.41	1239.04	85.7	2424.85	12.61
86 Protein-7-12	86 Protein	4	CR	7	12	PanCK-	20022	16886	TME	46885.4	27367.2	100392	21033.6	88.84	85.45	168.92	67.25	56.45	1486.54	1138.56	365.67	182.51	1004.33	1254.47	145.83	1152.19	575.56	888.67	1479.49	383.15	231.24	605.78	3765.99	1317.58	3892.98	312.44	11745.2	19399.3	1280.9	1046.38	13.73	6600.28	10935.9	77.27	163.22	2303.2	159.98	2154.71	16.93
88 Protein-10-12	88 Protein	1	CR	10	12	PanCK+	37975.7	43027.4	Tumor	103304	9703.57	43036.6	16033	146.13	47.75	130.39	25.76	64.48	1448.94	2267.62	40.01	132.17	2352.87	266.81	178.66	268.23	770.18	36.46	7.15	215.84	128.37	40.03	87.88	76.52	211.91	55.89	1917.14	239.55	184.05	214.93	6.92	333.56	260.38	4.65	23.15	1726.29	114.82	647.92	24.28
88 Protein-1-1	88 Protein	1	CR	1	1	CD3+	19748.6	21503.4	TME	45871.8	23918.9	159453	14353	202.99	70.76	334.58	111.34	70.49	489.21	1224.04	1116.97	99.33	1033.21	1007.42	259.82	3523.17	525.19	133.98	16.56	2690.06	224.9	358.64	3036.73	248.01	2680.47	343.38	7918.83	12127.8	546.82	709.29	6.41	1433.51	2360.73	25.85	101.41	2458.53	185.34	27.45	32.12
88 Protein-2-2	88 Protein	1	CR	2	2	PanCK+	21750	21860.7	Tumor	54966.8	19829.8	39030.7	12062.8	192.98	66.78	140.19	30.98	58.08	1246.94	1976.11	42.82	51.4	2133.25	771.74	125.48	327.8	801.16	67.56	8.93	236.76	153.14	34.99	139.91	63.69	203.53	93.94	2350.94	405.15	95.64	210.54	5.76	497.18	200.29	2.59	22.23	1951.24	168.19	324.31	17.32
88 Protein-3-3	88 Protein	1	CR	3	3	CD3+	11066	25156	TME	10518.1	16258.4	185472	15004.7	294.2	73.11	269.1	244.91	149.94	934.49	985.99	868.71	160.99	1411.39	1015.86	273.41	3322.84	678.53	150.94	72.46	2016.49	314.8	358.23	4006.72	210.55	4651.8	319.41	13620.1	12279.9	941.35	818.09	15.59	2421.96	1483.89	25.14	96.21	2463.95	290.28	9.53	54.66
88 Protein-4-4	88 Protein	1	CR	4	4	PanCK+	11500.2	26269.8	Tumor	81324.8	20954.4	44247.8	13996.5	179.25	53.8	177.02	26.88	66.55	944	2311.34	29.99	66.41	2899.3	913.11	85.57	334.73	578.07	66.26	9.87	217.24	131.41	44.76	109.2	58.69	222.81	89.03	484	422.18	130.44	222.31	5.74	607.91	300.44	7.71	11.8	1912.61	128.59	177.75	19.15
88 Protein-5-5	88 Protein	1	CR	5	5	PanCK+	28684.1	55926.6	Tumor	141028	15820.3	45763.2	10651.4	184.46	40.71	148.2	43.92	91.92	1580.44	2516.45	53.6	94.2	3946.39	1314.61	215.37	391.16	650.11	125.33	29.47	342.2	161.02	63.98	214.45	86.97	328.29	145.67	2314.86	1217.1	169.6	250.03	11.8	914.37	371.59	5.55	38.71	1780.59	118.66	383.87	9.86
88 Protein-5-6	88 Protein	1	CR	5	6	CD3+	28684.1	55926.6	TME	18898.9	10397.3	70535.4	6817.82	110.25	47.46	124.34	97.34	70.51	528.03	616.8	399.96	89.26	863.19	715.38	186.2	1912.26	377.2	161.52	65.47	1321.71	192.49	310.17	2685.16	127.87	2670.16	168.67	6663.44	7009.57	413.24	386.69	9.05	2151.2	3101.25	29.21	83.83	1685.19	354.85	16.62	18.14
88 Protein-6-7	88 Protein	1	CR	6	7	PanCK+	25088.1	59570	Tumor	119862	13121.3	30907.9	13005.2	155.83	39.78	118.81	43.22	87.52	1037.37	2879.76	63.99	69.39	3918.34	745.03	239.84	317.37	651.31	79	20.48	163.85	157.1	54.71	151.01	77.47	248.26	147.74	807.33	684.27	109.68	178.07	5.41	638.28	312.31	2.91	33.38	1612.07	143.28	171.99	10.84
88 Protein-6-8	88 Protein	1	CR	6	8	CD3+	25088.1	59570	TME	8604.5	14451	117614	12360.9	197.23	44.69	216.08	200.91	252.26	1121.14	1233.2	762.29	144.48	1466.62	1142.37	244.92	1970.78	507.97	255.91	108.75	438.9	367.29	337.13	3824.27	139.23	4597.87	512.94	14186.3	11949.9	582.44	533.4	7.29	2077.77	3687.66	65.31	124.97	2320.85	409.69	29.72	24.34
88 Protein-7-9	88 Protein	1	CR	7	9	CD3+	37040	66185	TME	33908.2	2236.73	95849.5	3934.58	126.07	41.97	140.93	124.06	60.01	347.78	1025.7	347.17	75.39	969.24	824.34	212.14	7863.11	334.29	215.38	82.94	7679.48	187.16	282.19	6400.87	316.55	5934.46	206.64	5960.03	11403.1	2474.17	556.65	4.23	1259.78	3360.98	30.67	120.64	795.13	78.7	77.55	19.05
88 Protein-8-10	88 Protein	1	CR	8	10	Geometric Segment	34822.1	65227.5	Tumor	125775	29520.2	32708.2	17101.5	267.63	62.64	162.05	40.94	80.76	471.26	1323.16	18.94	73.7	1228.35	594.05	87.65	228.17	492.91	57.86	6.24	175.23	117.24	52.37	131.07	66.73	199.39	69.74	2682.29	307.64	102.44	219.97	2.42	658.92	299.27	5.84	26.09	2029.63	67.13	228.99	194.81
88 Protein-9-11	88 Protein	1	CR	9	11	CD3+	39475.5	44268.5	TME	8928	791.67	43473.1	2639.63	144.25	130.73	154.93	163.26	54.26	516.5	678.13	358.63	55.61	913.54	370.15	214.95	5390.36	462.07	201.25	387.49	448.7	153.9	51.37	4454.72	121.22	5177.35	257.45	5059.1	5731.69	1237.85	812.71	19.74	2015.41	5688.32	15.92	76.17	523.5	439.01	48.31	17.77
99 Protein-1-1	99 Protein	4	NR	1	1	PanCK+	35036.7	54296.4	Tumor	138519	13716.9	36182.8	12710.4	95.53	44.84	133.7	3.87	26.66	67.92	1789.45	205.92	46.17	673.81	244.65	206.19	286.93	724.2	106.72	11.51	61.57	158.22	31.83	160.95	184.81	279.66	28.53	3570.05	492.99	93.14	283.06	33.72	481.29	151.72	8.86	14.66	1020.12	86.05	602.69	12.98
99 Protein-1-2	99 Protein	4	NR	1	2	PanCK-	35036.7	54296.4	TME	70880.3	10011	34787.2	5790.94	52.57	31.28	134.26	6.52	41.48	74.93	359.13	125.95	26.9	149.96	406.96	55.85	560.77	284.4	288.62	122.28	313.07	130.13	176.2	1119.07	255.41	1391.31	67.4	3990	5131.36	228.77	348.15	262.11	1226.95	957.64	11.96	24.96	708.03	177.41	21.56	14.28
99 Protein-2-3	99 Protein	4	NR	2	3	PanCK+	16328	68465	Tumor	39388.8	12581.7	33447.6	5562.54	65.47	28.41	124.19	13.08	49.41	133.73	1477.27	43.2	43.17	1567.44	367.27	122.05	447.37	710.32	182.51	35.49	95.87	154.78	57.01	204.25	177.32	403.93	37.18	3459.1	1270.48	79	308.9	194.71	852.53	207.01	11.16	16.1	1028.61	441.12	504.12	43.05
99 Protein-2-4	99 Protein	4	NR	2	4	PanCK-	16328	68465	TME	98060.9	11703.4	30508.1	4928.03	37.45	27.96	104.78	11.17	31.12	124.84	626.23	82.36	19.53	331.03	394.46	63.52	851.78	315.02	319.26	139.15	194.9	158	172.55	669.51	237	969.5	83.05	6008.95	4449.38	185.04	303.75	79.98	2245.67	760.04	10.95	20.28	772.42	288.31	31.33	11.29
99 Protein-3-5	99 Protein	4	NR	3	5	PanCK+	14399.8	44620.5	Tumor	60460.1	11078.2	26802.3	12130.7	99.99	36.97	135.31	8.94	50.41	218.13	1425.97	134.54	53.94	987.4	295.13	175.29	373.76	729.98	110.95	20.66	128.49	161.94	62.6	162.06	139.16	353.1	36.48	6099.02	1076.44	117.51	253.95	73.19	542.55	193.91	7.63	17.22	1526.39	171.11	373.09	29.76
99 Protein-3-6	99 Protein	4	NR	3	6	PanCK-	14399.8	44620.5	TME	111882	19358.4	77315.7	10532.3	79.22	57.78	244.36	16.62	27.85	104.05	745.92	252.88	29.72	252.8	765.16	103.59	2399.79	421.03	344.14	76.12	1320.51	277.37	486.83	1422.4	208.95	1838.99	221.87	6485.85	11870.9	336.72	561.17	51.79	1395.59	1115.36	21.11	48.83	1199.58	106.31	15.25	19.02
99 Protein-4-7	99 Protein	4	NR	4	7	PanCK+	15212.1	13320.4	Tumor	154727	10072.7	34420.7	13852.2	92.18	40.82	129.05	6.93	21.94	108.86	1026.48	95.93	52.37	724.21	218.15	60.55	296.08	838.72	119.66	18.73	78.72	160.86	35.27	140.37	87.04	287.85	24.17	10463.2	516.19	104.39	299	12.94	633.57	171.66	11.99	8.61	1219.43	115.44	336.05	40.38
99 Protein-4-8	99 Protein	4	NR	4	8	PanCK-	15212.1	13320.4	TME	36018.7	15531.2	65363.9	9326.54	71.15	48.77	197.94	15.56	38.6	91.5	586.31	126.17	27.51	324.44	677.35	83.09	1873.25	344.52	385.85	187.41	180.95	205.89	203.77	1371.09	189.95	2233.66	175.3	4214.29	6995.7	358.65	469.07	77.11	4053.57	1272.53	14.78	21.09	1268.51	144.33	48.6	27.02
99 Protein-5-10	99 Protein	4	NR	5	10	PanCK-	20656	19698	TME	22180.8	5145.56	93364.1	8073.5	75.62	73.84	217.5	15.51	28.14	141.97	384.94	80.67	30.51	286.5	708.38	73.37	2932.83	377.81	631.2	333.63	278.56	144.47	226.96	3177.88	1411.57	3737.48	160.45	9745.21	5448.58	1110.7	1054.36	178.08	2245.17	3026.52	28.26	42.45	889.33	71.58	247.5	5.33
99 Protein-5-9	99 Protein	4	NR	5	9	PanCK+	20656	19698	Tumor	40234.2	9124.15	52635.2	28120.7	122.56	67.95	150.05	5.61	28.79	376.34	1355.39	243.17	47.29	865.81	341.76	82.27	375.65	702.84	74.78	15.46	86.09	192.78	37.47	183.34	107.7	349.4	18.96	829.03	509.09	339.58	413.17	20.31	527.72	240.2	17.09	12.67	2043.24	85.13	750.6	20.41
99 Protein-6-11	99 Protein	4	NR	6	11	PanCK-	24335	42019	TME	41902	16797.8	109005	15461.1	107.56	79.59	324.3	17.8	47.66	127.47	551.43	459.52	41.51	241.99	993.91	130.99	2795.78	608.43	278.6	139.41	1003.1	271.84	544.45	4295.91	386.58	4412.7	265.09	8184.85	15837.7	855.25	913.75	280.65	1660.93	1311.93	35.96	52.41	1686.44	83.85	3.7	11.88
99 Protein-7-12	99 Protein	4	NR	7	12	PanCK+	27588.6	42527.3	Tumor	89549.8	7129.79	43120.6	17610.3	142.53	74.81	163.44	3.61	29.29	279.43	2013.07	29.67	48.66	2122.31	209.76	195.43	318.71	808.41	87.94	6.61	83.17	311.81	27.59	144.36	184.34	291.18	5.91	294.7	298.8	173.38	365.47	18.67	423.76	219.65	11.63	11.93	1121.8	74.74	486.23	17.02
[truncated: 38 more columns]
