# Supplementary material for: Expression-based subtypes define pathologic response to neoadjuvant immune-checkpoint inhibitors in muscle-invasive bladder cancer
Source: Nat Commun. 2023 Apr 27;14:2126. doi: 10.1038/s41467-023-37568-9 (PMC10140274; doi:10.1038/s41467-023-37568-9)
Supplement: Supplementary file 29 — Supplementary Data 25 [file 41467_2023_37568_MOESM29_ESM.xlsx]

## Sheet: Supplementary Data 25
Supplementary Table 25: GLMnet classifier predictions for the IMvigor010 cohort
	id	prediction	class_name	probability_s1	probability_s2	probability_s3	probability_s4	probability_s5
1	RNA.0047e48e7484	S1	LumE	0.748895	0.157395	0.0547538	0.0275868	0.0113697
2	RNA.00685dee45ff	S3	ImmBas	0.0237433	0.279373	0.401828	0.0831175	0.211939
3	RNA.00e261847394	S5	StroR	0.00165716	0.00411838	0.146754	0.00263617	0.844835
4	RNA.01153e8a240c	S3	ImmBas	9.21699e-05	0.000575647	0.865064	0.000947036	0.133321
5	RNA.012f876013e0	S5	StroR	0.000655746	0.0756942	0.385581	0.00947231	0.528597
6	RNA.01e87aa83351	S1	LumE	0.68973	0.110754	0.0778226	0.0226136	0.0990802
7	RNA.01f834b31d22	S3	ImmBas	1.18978e-06	4.38197e-06	0.951985	0.000190173	0.0478194
8	RNA.021391b76359	S3	ImmBas	0.084756	0.191085	0.374812	0.0814572	0.26789
9	RNA.02d107e06035	S3	ImmBas	0.0751343	0.0696773	0.604609	0.0143418	0.236238
10	RNA.02f12d381d57	S3	ImmBas	0.00645986	0.00205493	0.966539	0.00303526	0.0219109
11	RNA.032efca626b9	S3	ImmBas	0.00011395	0.00390255	0.874625	0.00568032	0.115678
12	RNA.03344c0c6a97	S5	StroR	0.0103007	0.022294	0.445465	0.00881028	0.51313
13	RNA.036f30dd629e	S2	LumR	0.476677	0.496401	0.00477786	0.0131767	0.00896762
14	RNA.03eb29344373	S3	ImmBas	6.31697e-07	9.42426e-06	0.937864	0.000194455	0.0619316
15	RNA.03f15d9f1ae1	S2	LumR	0.00695354	0.903927	0.037663	0.035654	0.0158022
16	RNA.047ddc4dcdef	S5	StroR	0.0017044	0.00329722	0.42663	0.0241992	0.54417
17	RNA.05557234b69c	S3	ImmBas	0.00600357	0.051364	0.486086	0.0106438	0.445902
18	RNA.055bdd197941	S5	StroR	0.000105909	0.000800526	0.45566	0.000183074	0.54325
19	RNA.057ccd65d9eb	S3	ImmBas	1.6142e-06	1.23044e-05	0.940659	0.000413209	0.0589135
20	RNA.05d1229f1647	S5	StroR	0.0110683	0.033239	0.464986	0.00571597	0.48499
21	RNA.05e39bec66de	S1	LumE	0.973485	0.02561	0.00018892	0.000473186	0.000242662
22	RNA.05e846b96e6e	S5	StroR	0.0487178	0.0407936	0.290702	0.0307328	0.589053
23	RNA.05f32ce82060	S3	ImmBas	3.40151e-05	1.00925e-05	0.992644	0.000536795	0.00677522
24	RNA.06056fbba84f	S3	ImmBas	0.024868	0.00717771	0.70413	0.00191717	0.261907
25	RNA.068346175963	S3	ImmBas	8.39509e-06	2.92136e-05	0.998386	0.000484591	0.00109148
26	RNA.06de21ee3e7d	S5	StroR	9.6468e-06	0.000604662	0.11253	0.00124695	0.885609
27	RNA.08540de68762	S3	ImmBas	4.10552e-05	2.18317e-05	0.99689	0.00152583	0.00152174
28	RNA.085d1eed8ed4	S3	ImmBas	0.00280415	0.000101953	0.995492	0.00110934	0.000492484
29	RNA.086a2dda784d	S1	LumE	0.960504	0.0307043	0.00355339	0.0051296	0.00010856
30	RNA.08b8df82af83	S5	StroR	0.000213222	0.010147	0.133828	0.0113987	0.844413
31	RNA.08e27141475c	S3	ImmBas	0.00023789	0.00178954	0.837508	0.00347262	0.156992
32	RNA.09c9eb4d5478	S5	StroR	1.92155e-05	0.000378657	0.0212055	0.00043712	0.97796
33	RNA.09d92885e797	S5	StroR	7.08828e-05	0.00318297	0.0302617	0.00185158	0.964633
34	RNA.0a1ce425c761	S3	ImmBas	0.000119503	0.0021357	0.974274	0.0020699	0.0214006
35	RNA.0a5a473ae035	S3	ImmBas	6.5235e-05	0.00012461	0.930652	0.00496028	0.0641974
36	RNA.0b94a132b026	S5	StroR	0.025897	0.230762	0.310839	0.0140227	0.41848
37	RNA.0bb57dc4fd08	S3	ImmBas	0.000521051	0.00737252	0.855641	0.126763	0.00970183
38	RNA.0bda8258f861	S3	ImmBas	0.000616295	0.00744742	0.9447	0.00384871	0.043388
39	RNA.0c50c05996ec	S5	StroR	0.00202152	0.00129934	0.440645	0.0246888	0.531345
40	RNA.0d11270765e4	S1	LumE	0.87037	0.120653	0.00234418	0.000970022	0.00566315
41	RNA.0d557523da35	S3	ImmBas	4.77789e-06	2.07698e-05	0.878443	0.000510147	0.121021
42	RNA.0dbeb10e3d9f	S3	ImmBas	1.81126e-06	6.44325e-05	0.784991	0.000364939	0.214578
43	RNA.0e0c2ae14a4e	S5	StroR	0.0494926	0.0216842	0.00807735	0.000980104	0.919766
44	RNA.0e4ccd874422	S1	LumE	0.932586	0.0648116	7.21946e-05	0.00249939	3.07201e-05
45	RNA.0e4f5ff92ef0	S5	StroR	0.113498	0.191308	0.342924	0.00508053	0.34719
46	RNA.0e62fe56182c	S3	ImmBas	0.00786174	0.0571953	0.83151	0.0089355	0.0944973
47	RNA.0ea2b919963f	S3	ImmBas	0.000214103	0.00102351	0.993505	0.000281317	0.00497628
48	RNA.0edc6789317f	S3	ImmBas	0.00219887	0.0670888	0.623065	0.0227219	0.284926
49	RNA.0ee0854ef752	S3	ImmBas	1.18775e-05	0.000133874	0.779993	0.000160181	0.219701
50	RNA.0f852f2b2658	S3	ImmBas	1.68694e-05	2.1616e-05	0.956262	0.000196357	0.0435036
51	RNA.0fd99c408cad	S3	ImmBas	7.84556e-05	0.000366306	0.922073	0.00438341	0.0730991
52	RNA.1013e8cfd3ac	S3	ImmBas	0.063192	0.0143228	0.828956	0.0627732	0.030756
53	RNA.1028607aca01	S1	LumE	0.624889	0.070169	0.183782	0.0204843	0.100676
54	RNA.113c3d185c9f	S3	ImmBas	7.50015e-06	0.000237614	0.836402	0.000642079	0.162711
55	RNA.11c47a1c9f68	S3	ImmBas	0.000526113	0.00504043	0.819635	0.00309306	0.171706
56	RNA.1220e9134acd	S3	ImmBas	0.00124123	0.0408144	0.610006	0.0146497	0.333289
57	RNA.12b3e22ce36b	S5	StroR	5.16551e-06	0.000855878	0.0201762	0.000186008	0.978777
58	RNA.12fb77f86069	S5	StroR	0.00213711	0.00911018	0.151296	0.00138788	0.836069
59	RNA.132b9b06c461	S3	ImmBas	0.00553132	0.0217758	0.832199	0.0125735	0.127921
60	RNA.13900c6494f6	S3	ImmBas	0.0224924	0.0313185	0.713652	0.0347161	0.197821
61	RNA.13e514347ac1	S3	ImmBas	0.034621	0.0799929	0.683387	0.0810107	0.120988
62	RNA.13f86c5b029d	S5	StroR	0.0012165	0.00201574	0.0366771	0.00168554	0.958405
63	RNA.14c82c815a03	S3	ImmBas	1.3353e-05	1.85569e-05	0.99772	0.000239754	0.0020084
64	RNA.14e0cc658154	S3	ImmBas	0.000693858	0.00169658	0.72278	0.00278034	0.272049
65	RNA.1646307e96c0	S1	LumE	0.902079	0.0502594	0.0471952	0.000366067	0.000100355
66	RNA.165257b146ac	S3	ImmBas	2.03056e-06	2.4186e-05	0.99291	8.73002e-05	0.00697655
67	RNA.165e4872a685	S5	StroR	0.0325788	0.169209	0.251722	0.00278798	0.543702
68	RNA.17017a43f335	S3	ImmBas	5.56365e-07	7.39456e-07	0.99946	0.000128649	0.000409926
69	RNA.176332765b13	S3	ImmBas	1.71166e-06	2.3426e-05	0.801487	0.000173654	0.198314
70	RNA.17846ef2b943	S5	StroR	2.65778e-05	9.20307e-05	0.290535	0.000617371	0.708729
71	RNA.179bff4c90f0	S2	LumR	0.211407	0.544594	0.0841457	0.0554355	0.104418
72	RNA.18a37569b601	S1	LumE	0.56365	0.371753	0.017736	0.0194604	0.0274011
73	RNA.191e0fbfcbe0	S3	ImmBas	0.0178594	0.00189356	0.963969	0.0067164	0.00956201
74	RNA.1960d52816a9	S3	ImmBas	5.99825e-05	0.000798188	0.634961	0.00163855	0.362542
75	RNA.19c4d6e526a7	S3	ImmBas	7.95575e-05	0.00123886	0.697333	0.000502212	0.300846
76	RNA.1ae3f4422ea1	S5	StroR	0.0016957	0.00766623	0.00871476	0.00405007	0.977873
77	RNA.1b0c3f0a6c07	S3	ImmBas	0.00163806	0.0146586	0.942213	0.00869488	0.0327959
78	RNA.1bfc0129dfe0	S3	ImmBas	5.22379e-05	0.000273406	0.959962	0.000982327	0.0387302
79	RNA.1c4d6819f6eb	S3	ImmBas	0.0187133	0.0337656	0.74315	0.00801354	0.196357
80	RNA.1c82b81e7052	S5	StroR	0.00115412	0.00145869	0.4204	0.00351071	0.573476
81	RNA.1c97710783b5	S3	ImmBas	0.000129895	9.47598e-05	0.995409	0.0011757	0.00319049
82	RNA.1ca597da824d	S5	StroR	3.0624e-05	0.000910605	0.160552	0.000848136	0.837658
83	RNA.1d27c3869c9d	S3	ImmBas	9.72491e-07	8.50693e-05	0.7546	0.000397225	0.244917
84	RNA.1d99cdd9368e	S4	MycU	0.000803298	0.00191186	0.368762	0.607178	0.0213455
85	RNA.1de932765f57	S3	ImmBas	0.000477442	0.00167464	0.961977	0.0136878	0.0221832
86	RNA.1f00642bd726	S5	StroR	0.0405025	0.0514857	0.00729831	0.00133368	0.89938
87	RNA.1f38be38b105	S3	ImmBas	5.68676e-05	0.00193193	0.992114	0.000433484	0.0054637
88	RNA.1f75b1071fca	S3	ImmBas	5.80444e-06	6.40447e-06	0.941669	0.000354919	0.0579638
89	RNA.1f89744afebc	S3	ImmBas	0.000166242	0.00048906	0.987738	0.00446906	0.00713724
90	RNA.1ff3e59d8833	S3	ImmBas	7.71702e-05	0.0014763	0.780244	0.00271051	0.215492
91	RNA.217d10c745b1	S3	ImmBas	9.38893e-05	4.35308e-05	0.995817	0.00283127	0.0012145
92	RNA.2198f550d746	S3	ImmBas	0.000368658	0.000897401	0.549442	0.00282412	0.446468
93	RNA.2244407410ee	S5	StroR	0.0103727	0.0271566	0.160776	0.00686701	0.794828
94	RNA.22a37239ecb0	S5	StroR	0.00768442	0.03187	0.266398	0.00547179	0.688576
95	RNA.22e565ae7666	S5	StroR	0.00014662	0.00310854	0.30279	0.00153881	0.692416
96	RNA.22eb88984cab	S3	ImmBas	3.23161e-06	7.56343e-05	0.825308	0.000265798	0.174347
97	RNA.22f27d582cd6	S3	ImmBas	0.000842404	0.0059164	0.710062	0.00280186	0.280377
98	RNA.234d5b6e6894	S5	StroR	0.00182415	0.00618245	0.290548	0.00239954	0.699046
99	RNA.242bad8cb886	S5	StroR	0.000476071	0.00424854	0.0450606	0.000835977	0.949379
100	RNA.256b34b67aa0	S1	LumE	0.933574	0.0560945	0.00538048	0.00134198	0.00360941
101	RNA.257f8e6132f5	S2	LumR	0.365876	0.525838	0.0906164	0.0109118	0.00675748
102	RNA.259c0581363e	S3	ImmBas	0.0131521	0.0200627	0.928281	0.00873262	0.029772
103	RNA.25ab351ce51b	S2	LumR	0.0871998	0.684132	0.0932545	0.0426131	0.0928011
104	RNA.25be97f12459	S1	LumE	0.4449	0.153382	0.165891	0.186071	0.0497565
105	RNA.2638acbeb3cd	S3	ImmBas	5.38991e-05	0.000836395	0.933471	0.00161627	0.0640223
106	RNA.2667376d9067	S3	ImmBas	3.62837e-05	0.000156768	0.993753	0.0017699	0.00428412
107	RNA.2677cad9f5e9	S3	ImmBas	0.0084964	0.00240121	0.982488	0.00260448	0.00400995
108	RNA.26aebf21b21f	S3	ImmBas	6.90846e-05	0.00703045	0.508929	0.00176884	0.482203
109	RNA.28020b4e92b3	S3	ImmBas	5.79606e-05	8.49544e-05	0.997697	0.0012342	0.000926328
110	RNA.28115ee6c923	S5	StroR	0.000706443	0.00368107	0.0768148	0.00128518	0.917512
111	RNA.281e07e0b8bb	S3	ImmBas	0.000258481	0.00307678	0.8953	0.00208851	0.0992767
112	RNA.282d5d0b8e04	S2	LumR	0.0507442	0.557756	0.163958	0.124572	0.102971
113	RNA.28747beacf72	S2	LumR	0.0551409	0.355027	0.190185	0.112729	0.286918
114	RNA.28b706678a74	S5	StroR	0.00543388	0.00683259	0.466316	0.00190406	0.519514
115	RNA.292bb27740be	S5	StroR	4.93318e-06	0.000246599	0.00285517	3.653e-05	0.996857
116	RNA.29b6672152aa	S1	LumE	0.885222	0.059826	0.00458743	0.0160842	0.03428
117	RNA.29b867fecc7d	S3	ImmBas	9.9137e-05	0.000674085	0.98689	0.000739899	0.0115964
118	RNA.29cc42fe3ee5	S5	StroR	0.00381821	0.0143135	0.486849	0.00686687	0.488152
119	RNA.2a0891086146	S5	StroR	0.00106643	0.0484024	0.145327	0.0198221	0.785382
120	RNA.2a3e2fe97ecd	S5	StroR	0.0137585	0.00832047	0.473398	0.00462646	0.499897
121	RNA.2ad5159faad4	S3	ImmBas	5.35215e-06	3.61757e-05	0.990458	0.000584346	0.00891625
122	RNA.2be571a5e683	S2	LumR	0.0986064	0.892977	0.00573357	0.00248346	0.000199401
123	RNA.2c31eeaf75c1	S3	ImmBas	4.11982e-07	1.22713e-05	0.998497	0.00070706	0.000783673
124	RNA.2c32656525f1	S3	ImmBas	7.78115e-05	0.000186613	0.99366	0.000914024	0.00516199
125	RNA.2c487b227025	S3	ImmBas	0.000378573	0.000114498	0.99258	0.00238965	0.00453726
126	RNA.2ceab619e6d3	S1	LumE	0.572187	0.338213	0.0143603	0.00908679	0.066153
127	RNA.2d13d739f816	S3	ImmBas	2.37654e-07	2.93664e-05	0.977452	0.000227791	0.0222907
128	RNA.2d1f282274bd	S5	StroR	0.0467975	0.0276697	0.0714663	0.00946192	0.844605
129	RNA.2d3aeaed3b27	S5	StroR	0.374534	0.0677065	0.150942	0.01609	0.390727
130	RNA.2d596d55324e	S1	LumE	0.564408	0.432708	0.000344809	0.0015301	0.00100921
131	RNA.2d884f2d7034	S3	ImmBas	7.73963e-07	3.94638e-05	0.508471	0.000131424	0.491357
132	RNA.2da141badc85	S5	StroR	0.13324	0.162109	0.289408	0.0232002	0.392043
133	RNA.2daa10d5d6fd	S3	ImmBas	8.56215e-06	0.000180734	0.811515	0.00176478	0.186531
134	RNA.2e74bf050c9c	S1	LumE	0.829254	0.161671	0.00560813	0.00147848	0.00198872
135	RNA.2e8a24345877	S3	ImmBas	0.000108549	0.0029457	0.669433	0.00357933	0.323934
136	RNA.2f57bb0bb153	S5	StroR	0.11171	0.00756372	0.389756	0.00754499	0.483426
137	RNA.2f6f9251ec4e	S3	ImmBas	0.000171144	0.00451017	0.568235	0.00351132	0.423572
138	RNA.2fce749601ba	S3	ImmBas	0.0307132	0.1134	0.554259	0.120074	0.181553
139	RNA.2fdac5567a4a	S5	StroR	0.000190768	0.00570902	0.256861	0.0186082	0.718631
140	RNA.2fe89e219581	S3	ImmBas	0.0028814	0.000891132	0.97778	0.0177397	0.000707823
141	RNA.315bbc10c524	S2	LumR	0.353063	0.541112	0.0492478	0.0245106	0.0320661
142	RNA.317f8e9b03d0	S5	StroR	0.0202322	0.0336605	0.218296	0.008649	0.719162
143	RNA.324213b80a08	S3	ImmBas	6.07439e-05	7.92454e-06	0.994088	0.00406215	0.00178145
144	RNA.324c36ebef0a	S2	LumR	0.140728	0.813686	0.0103765	0.00679748	0.028412
145	RNA.32bb9ba755ee	S5	StroR	8.2751e-05	0.00103847	0.00144348	4.92929e-05	0.997386
146	RNA.32d2f919d8e7	S3	ImmBas	1.6083e-05	7.64412e-05	0.997796	0.000980866	0.00113016
147	RNA.32f48225e0b6	S4	MycU	0.00091997	0.0230379	0.479514	0.492267	0.00426097
148	RNA.3345e9c60f2a	S3	ImmBas	5.65261e-07	1.19255e-05	0.891287	8.38359e-05	0.108617
149	RNA.346454fb0eab	S3	ImmBas	1.55864e-05	7.62656e-06	0.99953	0.000216335	0.000230539
150	RNA.34ec2c8e43b9	S3	ImmBas	0.0015995	5.38189e-05	0.99658	0.000862758	0.000903457
151	RNA.350e0d9091ca	S5	StroR	0.000162502	0.00291469	0.216965	0.000883693	0.779074
152	RNA.35215bb436f3	S3	ImmBas	4.46099e-08	3.16123e-07	0.988323	0.000189051	0.011488
153	RNA.357305b61ed8	S5	StroR	0.14289	0.0679824	0.275009	0.0134691	0.500649
154	RNA.359a0f25d7e2	S5	StroR	0.00305917	0.0129075	0.285721	0.00149011	0.696822
155	RNA.35bab4d635e6	S3	ImmBas	0.000556807	0.00180064	0.864957	0.00869072	0.123995
156	RNA.36bfeff3d1fd	S2	LumR	0.105339	0.378471	0.147135	0.0919238	0.277131
157	RNA.36c5201a72b2	S3	ImmBas	0.109042	0.33984	0.464705	0.0493287	0.037084
158	RNA.36f26895003b	S3	ImmBas	4.8372e-06	1.70571e-05	0.990342	0.000980772	0.00865555
159	RNA.379f64e113c9	S3	ImmBas	0.132611	0.0872612	0.48541	0.0161705	0.278547
160	RNA.384d562458e1	S3	ImmBas	3.10789e-06	7.50555e-05	0.973824	0.00149419	0.0246038
161	RNA.389bfd9ae3f2	S3	ImmBas	8.0273e-05	0.000409365	0.921096	0.00369299	0.074721
162	RNA.38d9e49da188	S3	ImmBas	1.5278e-05	0.00884154	0.859464	0.0252762	0.106403
163	RNA.38f61c66bef0	S5	StroR	0.163445	0.119188	0.131761	0.00682919	0.578777
164	RNA.3a0dd17bc744	S5	StroR	0.143146	0.2694	0.0206357	0.00845387	0.558365
165	RNA.3af1a802317a	S3	ImmBas	0.0911866	0.146767	0.486257	0.0135733	0.262216
166	RNA.3b2b8d226ef6	S3	ImmBas	0.000555923	0.000267567	0.821912	0.00200454	0.17526
167	RNA.3bb321f72141	S3	ImmBas	0.0394304	0.0927676	0.486099	0.334565	0.0471382
168	RNA.3c46f833901d	S3	ImmBas	0.00142383	0.0249668	0.563902	0.0235189	0.386189
169	RNA.3cf15d207745	S1	LumE	0.794696	0.204975	9.23415e-05	0.000121675	0.000114891
170	RNA.3cf3f0809f64	S2	LumR	0.0586211	0.560769	0.106242	0.0196001	0.254767
171	RNA.3d61a2c71c0d	S3	ImmBas	4.6838e-06	2.95395e-06	0.997585	0.00195337	0.000453562
172	RNA.3f4b4786e090	S3	ImmBas	0.00417161	0.00265125	0.956155	0.0229508	0.0140715
173	RNA.3f6a0c1f6d40	S5	StroR	9.77861e-06	0.000769333	0.038379	0.000545934	0.960296
174	RNA.3f76e3df9b35	S1	LumE	0.378106	0.359594	0.155392	0.084901	0.022007
175	RNA.3fd2d323b492	S3	ImmBas	1.17013e-06	4.25988e-05	0.993653	0.000375328	0.005928
176	RNA.4007fb25ca26	S5	StroR	0.0425528	0.0810389	0.0889997	0.0142629	0.773146
177	RNA.402c57a12f90	S1	LumE	0.574962	0.209565	0.0690688	0.135769	0.0106345
178	RNA.405f3a681f05	S3	ImmBas	0.00028218	0.00361052	0.825607	0.00687032	0.16363
179	RNA.408c67d04733	S3	ImmBas	5.2564e-05	3.41209e-05	0.983673	0.00110627	0.0151337
180	RNA.409605df7033	S5	StroR	0.00440048	0.0963379	0.276661	0.00604241	0.616558
181	RNA.410086f45a16	S3	ImmBas	0.00167495	0.0153544	0.504202	0.00424486	0.474524
182	RNA.41d2013452e5	S3	ImmBas	1.76015e-05	2.98702e-05	0.99498	0.00171777	0.00325507
183	RNA.41dd325a3eec	S5	StroR	0.0042747	0.0256384	0.232223	0.00385968	0.734004
184	RNA.4228b364ceca	S3	ImmBas	7.79273e-06	2.911e-05	0.953467	0.000483186	0.0460128
185	RNA.42995e9c2731	S3	ImmBas	5.79337e-05	0.00109669	0.944508	0.0017992	0.0525386
186	RNA.42b612751016	S5	StroR	0.198439	0.0897623	0.32216	0.0306746	0.358964
187	RNA.43b4a221b6b0	S3	ImmBas	5.19841e-07	2.2396e-05	0.808778	0.000546445	0.190652
188	RNA.440e84e55ede	S2	LumR	0.0660283	0.465756	0.263586	0.0226579	0.181972
189	RNA.4474ad7e5134	S3	ImmBas	1.67259e-05	0.000182008	0.973097	0.000762552	0.025942
190	RNA.449ef1d6130f	S5	StroR	0.00182002	0.00214353	0.199061	0.00137661	0.795599
191	RNA.44dca9f32c88	S1	LumE	0.96034	0.0365435	0.00129861	0.0013374	0.00048095
192	RNA.45216ecc9e15	S5	StroR	1.95637e-05	0.000439834	0.131115	0.000573802	0.867852
193	RNA.45419ccce21b	S5	StroR	0.116821	0.169656	0.0950137	0.00420428	0.614305
194	RNA.45786f170fb4	S5	StroR	0.00785012	0.00606483	0.16521	0.00741742	0.813457
195	RNA.458bcbd7f4c4	S5	StroR	0.19321	0.283181	0.132865	0.0493496	0.341395
196	RNA.4590bd40c3d7	S5	StroR	9.54294e-05	0.000876291	0.310987	0.00125492	0.686786
197	RNA.462ec54c7b19	S5	StroR	0.000195389	0.00100368	0.458501	0.000279197	0.540021
198	RNA.469b664040ce	S2	LumR	0.138562	0.38752	0.285615	0.039095	0.149207
199	RNA.47da87ac33c9	S2	LumR	0.00392708	0.686115	0.14835	0.00728713	0.154321
200	RNA.492026cf2214	S5	StroR	8.93364e-05	0.00110645	0.106164	0.000505862	0.892134
201	RNA.493e46ae8f51	S5	StroR	0.00239787	0.00204237	0.385309	0.00928389	0.600967
202	RNA.49e4d0355239	S3	ImmBas	0.000332597	0.000320783	0.980257	0.00214678	0.0169433
203	RNA.4a6508a31cf8	S5	StroR	0.0231001	0.0672619	0.335601	0.0217672	0.55227
204	RNA.4a958eb741dd	S5	StroR	0.00118747	0.0017059	0.167444	0.00062669	0.829036
205	RNA.4aa314351dba	S3	ImmBas	2.74088e-05	0.000392205	0.800158	0.00147792	0.197945
206	RNA.4ac29605e5c2	S5	StroR	4.84357e-07	9.75991e-05	0.468017	0.000322872	0.531562
207	RNA.4b167b2c872c	S3	ImmBas	0.000369048	0.00144267	0.700584	0.00079301	0.296811
208	RNA.4b4aa21d05a6	S1	LumE	0.499089	0.18668	0.0656415	0.0029398	0.245649
209	RNA.4baaad0443bb	S3	ImmBas	0.00023148	0.00316402	0.970407	0.00631156	0.0198863
210	RNA.4be78a227124	S3	ImmBas	8.20855e-07	1.32373e-05	0.99064	0.000702671	0.00864353
211	RNA.4c18714302c5	S5	StroR	9.60251e-06	0.000487522	0.282518	0.00131428	0.715671
212	RNA.4c9b1d9b2ae5	S2	LumR	0.326337	0.602993	0.046303	0.0127823	0.0115847
213	RNA.4cec5952e197	S3	ImmBas	2.02681e-05	1.03909e-05	0.992484	0.000613533	0.00687171
214	RNA.4d1a054784f3	S1	LumE	0.841164	0.0716333	0.00689783	0.077689	0.00261629
215	RNA.4dede82cb98a	S5	StroR	0.00022887	0.000844859	0.0447202	0.00300193	0.951204
216	RNA.4e609ac5dc69	S3	ImmBas	0.00473389	0.0256507	0.693731	0.155456	0.120428
217	RNA.4ecfb2e27d1e	S3	ImmBas	3.76496e-08	3.76065e-07	0.986899	2.40665e-05	0.013077
218	RNA.4eec1f242ad5	S3	ImmBas	2.86089e-05	0.000192442	0.988796	0.000796044	0.0101874
219	RNA.4eeeb4372c56	S3	ImmBas	0.31511	0.266368	0.323143	0.0338033	0.0615756
220	RNA.4f13c1b06f5a	S5	StroR	0.0275047	0.0179827	0.0611397	0.00750262	0.88587
221	RNA.4f35a5e1f470	S5	StroR	1.83679e-06	0.000443911	0.246374	0.00203679	0.751144
222	RNA.4f5dc34f981b	S5	StroR	6.66754e-05	0.0032779	0.383802	0.00076032	0.612093
223	RNA.4fa02a0651ff	S5	StroR	0.000586578	0.000592577	0.2073	0.00170936	0.789812
224	RNA.4fc6094f1406	S3	ImmBas	0.00106175	0.00371892	0.718679	0.0142279	0.262312
225	RNA.50397a48103a	S1	LumE	0.430857	0.357605	0.120159	0.0516237	0.0397558
226	RNA.50fb08f41a10	S2	LumR	0.0776695	0.815412	0.031812	0.0373594	0.0377472
227	RNA.51358fee26be	S3	ImmBas	0.000106335	0.000574838	0.505818	0.00121474	0.492286
228	RNA.518022868f3e	S3	ImmBas	3.9863e-06	1.02663e-05	0.996591	0.000500182	0.00289491
229	RNA.518c2b8fe3cc	S5	StroR	1.76946e-05	0.00186959	0.256285	0.000235859	0.741591
230	RNA.519afb40379e	S3	ImmBas	3.51439e-05	0.0138783	0.570337	0.193024	0.222725
231	RNA.51db9b8210eb	S3	ImmBas	0.435555	0.0434623	0.472881	0.0051871	0.0429149
232	RNA.527265242e22	S5	StroR	0.0194495	0.101314	0.199649	0.0285528	0.651034
233	RNA.53da6df828d8	S5	StroR	0.00189109	0.00242057	0.314588	0.00845437	0.672646
234	RNA.5418d4c965bf	S1	LumE	0.972891	0.0181974	0.00153017	0.00715625	0.000225249
235	RNA.5442ebbef218	S2	LumR	0.0468081	0.693312	0.0686611	0.0207475	0.170471
236	RNA.550562554433	S3	ImmBas	1.35279e-06	8.02439e-06	0.580418	0.000482353	0.41909
237	RNA.55fcbeadeebb	S3	ImmBas	0.00174741	0.021492	0.706831	0.00210908	0.26782
238	RNA.5623472ec706	S3	ImmBas	0.00428285	0.00268588	0.659704	0.0107209	0.322607
239	RNA.569f86d8a174	S3	ImmBas	0.000322049	0.000497216	0.961042	0.019195	0.0189441
240	RNA.56b2e3cadeba	S5	StroR	4.46294e-06	0.000318973	0.00343002	0.000316988	0.99593
241	RNA.57095d9a17f6	S3	ImmBas	0.0052685	3.92157e-05	0.984006	0.00905287	0.0016339
242	RNA.574877fed946	S5	StroR	1.27716e-07	2.52106e-05	0.456524	0.000218385	0.543233
243	RNA.58d7aa4c478a	S5	StroR	7.23918e-05	0.000288284	0.231234	0.000913147	0.767492
244	RNA.5961d7caca43	S5	StroR	2.5298e-05	9.55957e-05	0.391086	0.000846832	0.607946
245	RNA.5a06d094d32d	S5	StroR	5.96574e-06	0.00108588	0.308434	0.000387871	0.690087
246	RNA.5b311795ef19	S3	ImmBas	1.15778e-05	0.000131453	0.598999	0.000266139	0.400592
247	RNA.5b54fec4bb09	S3	ImmBas	1.53872e-05	0.000383576	0.755414	0.000463296	0.243724
248	RNA.5c3a36838179	S3	ImmBas	0.000134235	1.66153e-05	0.994132	0.000798832	0.00491871
249	RNA.5c53b183f2eb	S2	LumR	0.372458	0.616668	0.00122171	0.00789574	0.00175646
250	RNA.5c6fb5063e08	S2	LumR	0.237315	0.690514	0.00679498	0.0196535	0.0457224
251	RNA.5c7b3863e7dc	S3	ImmBas	0.158991	0.0104594	0.800606	0.012626	0.0173175
252	RNA.5d2180225545	S1	LumE	0.823202	0.156646	0.0135125	0.00330108	0.00333919
253	RNA.5d52a30b7329	S5	StroR	0.0102183	0.0519424	0.116025	0.00790063	0.813913
254	RNA.5d65ebbf3c38	S5	StroR	1.26979e-06	0.000628286	0.401151	0.00206674	0.596153
255	RNA.5e5fb3478990	S3	ImmBas	0.0100557	0.0300376	0.772015	0.105854	0.0820371
256	RNA.5ea18b9affae	S5	StroR	0.0255308	0.0623539	0.314496	0.0146105	0.583009
257	RNA.5ebcf6421dc4	S5	StroR	0.00447711	0.018554	0.143289	0.00280856	0.830871
258	RNA.5f026b0e6145	S3	ImmBas	0.000356981	0.000153578	0.985064	0.00409831	0.010327
259	RNA.5f1488ba813a	S3	ImmBas	6.48229e-05	6.4631e-05	0.976774	0.0214618	0.00163442
260	RNA.5f452f7f7191	S5	StroR	7.99793e-07	0.000132594	0.126082	0.000477813	0.873307
261	RNA.5f76b96f0b3d	S5	StroR	0.0112288	0.235327	0.34407	0.0110562	0.398318
262	RNA.5fa9cdfcabc3	S5	StroR	0.00111622	0.00387595	0.0560469	0.00222783	0.936733
263	RNA.5fae8352c6bf	S3	ImmBas	9.55227e-06	0.00133479	0.518271	0.000396785	0.479988
264	RNA.5ffb5903db59	S3	ImmBas	0.00224169	0.00169417	0.884226	0.00864777	0.103191
265	RNA.600276ee4e45	S3	ImmBas	0.00378772	0.0433589	0.825842	0.0088562	0.118155
266	RNA.601be1a91947	S3	ImmBas	9.1317e-05	0.000271439	0.975943	0.000443267	0.0232513
267	RNA.602189d906fc	S5	StroR	0.000348519	0.00774447	0.0143243	0.000855298	0.976727
268	RNA.6078afb17e6b	S5	StroR	2.31278e-05	2.76463e-05	0.158163	0.000277867	0.841508
269	RNA.6081b1b06c14	S5	StroR	0.00235669	0.00334247	0.407386	0.00676785	0.580147
270	RNA.61265ce16e4d	S5	StroR	9.46762e-06	0.00115429	0.0326427	0.00020247	0.965991
271	RNA.617f7c6305cd	S3	ImmBas	2.44189e-05	5.06769e-06	0.999381	0.000344296	0.000245578
272	RNA.618ac173b6ac	S3	ImmBas	9.83327e-05	0.000145236	0.984114	0.000828935	0.0148138
273	RNA.61d6fbcd4496	S3	ImmBas	2.91359e-05	0.000898885	0.945414	0.000467778	0.0531905
274	RNA.62bdda357511	S3	ImmBas	0.0080639	0.0144443	0.808576	0.0376365	0.13128
275	RNA.63e7d42df310	S3	ImmBas	0.000218065	0.000190908	0.663674	0.00154877	0.334368
276	RNA.641cd4664575	S5	StroR	0.0549299	0.0236933	0.331507	0.00523213	0.584638
277	RNA.646b1e28a5a6	S3	ImmBas	1.23121e-05	4.76476e-05	0.991469	0.000603331	0.00786726
278	RNA.651108763598	S3	ImmBas	0.000844869	0.000140753	0.995491	0.00254458	0.000978351
279	RNA.658b054f4be0	S3	ImmBas	5.6526e-05	9.41774e-05	0.503981	0.000990375	0.494878
280	RNA.65d32287d79d	S5	StroR	0.000912185	0.0050952	0.129292	0.00116536	0.863535
281	RNA.66634d32422a	S2	LumR	0.150313	0.543651	0.193563	0.0354816	0.0769915
282	RNA.66bb9d6bf279	S3	ImmBas	8.29479e-06	3.47767e-05	0.904663	0.00222659	0.0930671
283	RNA.67107c407545	S3	ImmBas	0.00133489	0.0035127	0.893492	0.0321743	0.0694862
284	RNA.676c5d9901c9	S2	LumR	0.023581	0.613676	0.135813	0.0272075	0.199722
285	RNA.67f78a8efb7e	S3	ImmBas	0.0108972	0.00997543	0.756111	0.0139124	0.209104
286	RNA.69087e7d67f7	S3	ImmBas	0.00219118	0.000851743	0.981431	0.00474271	0.0107839
287	RNA.696f1b3174a3	S5	StroR	0.0152302	0.202592	0.163155	0.0667525	0.55227
288	RNA.69975e245c66	S5	StroR	0.000170772	0.000435498	0.149055	0.000555571	0.849783
289	RNA.69bb7acb801b	S3	ImmBas	5.15903e-05	0.00158685	0.749734	0.0007853	0.247843
290	RNA.6a0b3cb69143	S3	ImmBas	0.000444929	0.00115093	0.969285	0.00134694	0.0277719
291	RNA.6a460433a6b0	S5	StroR	0.000361103	0.0039471	0.251615	0.00390708	0.74017
292	RNA.6a56dddeea70	S1	LumE	0.900518	0.0433104	0.00589926	0.013079	0.0371938
293	RNA.6ac778806bf4	S3	ImmBas	1.5078e-05	0.00161467	0.51207	0.00118397	0.485116
294	RNA.6ad8781aa6fa	S5	StroR	0.00188981	0.0175	0.0422353	0.000335807	0.938039
295	RNA.6cd9ce113b52	S3	ImmBas	5.52473e-07	1.28704e-05	0.986388	0.000181189	0.0134178
296	RNA.6d3da7a83bbf	S5	StroR	0.0694572	0.296308	0.110154	0.0568133	0.467267
297	RNA.6d50633a92e4	S5	StroR	6.08076e-06	0.00112338	0.276396	0.00233911	0.720136
298	RNA.6d671ebbc1b5	S5	StroR	0.0260106	0.191598	0.245191	0.00589483	0.531306
299	RNA.6d933b44fe3d	S1	LumE	0.644448	0.0300621	0.285584	0.0251627	0.0147429
300	RNA.6e14628ea7a7	S3	ImmBas	2.51899e-06	2.55506e-05	0.995366	0.000210289	0.00439533
301	RNA.6e4f522591e3	S1	LumE	0.928878	0.0637626	0.00486983	0.00221556	0.000273993
302	RNA.6e659e1ef323	S3	ImmBas	0.0559816	0.112202	0.746894	0.00684878	0.0780735
303	RNA.6ed8a156be4d	S5	StroR	0.00289065	0.0383139	0.147746	0.253864	0.557185
304	RNA.6f4964f04541	S5	StroR	0.0260813	0.0792875	0.0799573	0.00529982	0.809374
305	RNA.6f4e54bfbf84	S3	ImmBas	7.61118e-05	0.000341958	0.983535	0.000276615	0.0157708
306	RNA.6f5e78cc9dd8	S2	LumR	0.258158	0.359742	0.171519	0.00992763	0.200653
307	RNA.6ff033173f54	S5	StroR	0.137575	0.139065	0.0969397	0.00514305	0.621277
308	RNA.7006a686b8af	S5	StroR	9.03039e-05	0.000338743	0.148595	0.000427346	0.850549
309	RNA.70412f7289f8	S2	LumR	0.0346552	0.732474	0.157602	0.02629	0.0489793
310	RNA.7085078a2e2c	S2	LumR	0.00656449	0.982589	0.00087284	0.00511648	0.00485721
311	RNA.715233ccff32	S5	StroR	3.97619e-05	0.000686812	0.456296	0.00114867	0.541829
312	RNA.71cff849bac7	S3	ImmBas	0.00159375	0.000908434	0.978577	0.00177324	0.0171479
313	RNA.72237280b9a1	S3	ImmBas	3.60343e-07	3.58969e-06	0.996562	4.8428e-05	0.00338549
314	RNA.72b3671d27c2	S5	StroR	0.00188532	0.0033481	0.480447	0.00178657	0.512533
315	RNA.731edc30b3e2	S1	LumE	0.964757	0.0332906	0.00142984	0.000384004	0.000138875
316	RNA.735f293ed65a	S3	ImmBas	0.105044	0.14634	0.579934	0.0685851	0.100096
317	RNA.7365f38eb8be	S3	ImmBas	6.56545e-06	0.000174847	0.996656	0.000633466	0.00252911
318	RNA.7397bd993661	S3	ImmBas	0.000167734	0.000708806	0.984038	0.000856929	0.0142285
319	RNA.73b4f30a46fe	S3	ImmBas	0.00610609	0.0511204	0.811622	0.00880987	0.122342
320	RNA.73c77270e557	S1	LumE	0.445782	0.336373	0.0987596	0.0164794	0.102606
321	RNA.73d265951f08	S3	ImmBas	1.22923e-06	4.05563e-06	0.898327	6.42378e-05	0.101604
322	RNA.74ff6eaf6afa	S3	ImmBas	1.07731e-05	4.42851e-05	0.989123	0.000624921	0.0101973
323	RNA.757f43ce95dc	S3	ImmBas	4.7323e-06	4.45888e-05	0.936849	0.00154778	0.0615535
324	RNA.75e29ed8d35c	S5	StroR	4.11922e-06	0.000294388	0.0685691	0.000195837	0.930937
325	RNA.7607d91511f4	S3	ImmBas	1.12077e-05	5.30279e-05	0.991825	0.00133165	0.00677879
326	RNA.7640a334aa81	S3	ImmBas	0.000466118	0.00192637	0.965667	0.00342258	0.0285181
327	RNA.7677993211a1	S3	ImmBas	0.000119252	0.000284938	0.994425	0.00247024	0.0027004
328	RNA.76837f7853d2	S3	ImmBas	7.47104e-08	1.78401e-05	0.872263	0.000453286	0.127266
329	RNA.768d12f9b28a	S5	StroR	0.0859905	0.0691361	0.112089	0.00891392	0.72387
330	RNA.770cef3fd722	S2	LumR	0.0971344	0.863481	0.0181283	0.0168038	0.00445202
331	RNA.7791110844a3	S5	StroR	1.28661e-05	0.00197937	0.412404	0.00396372	0.58164
332	RNA.78643e452a3c	S5	StroR	0.00946027	0.139338	0.318149	0.0033854	0.529667
333	RNA.7901ffdb00e0	S5	StroR	0.00156735	0.0100874	0.0135342	0.00130139	0.97351
334	RNA.792c71720596	S5	StroR	0.000987507	0.0032161	0.0882258	0.00276132	0.904809
335	RNA.79acde9cce73	S5	StroR	5.42589e-05	0.000854383	0.0128986	0.000375623	0.985817
336	RNA.79cb8074b404	S3	ImmBas	0.000391159	0.000715422	0.690101	0.00164432	0.307148
337	RNA.79d7fbb71998	S5	StroR	0.166049	0.202595	0.266201	0.0596694	0.305486
338	RNA.7a1a91326af4	S5	StroR	0.000204111	0.00180957	0.292853	0.00208928	0.703044
339	RNA.7a81fa90da27	S2	LumR	0.321721	0.360371	0.222104	0.0548705	0.0409337
340	RNA.7a83ae9721be	S3	ImmBas	5.01463e-05	0.00049169	0.952462	0.00597855	0.0410172
341	RNA.7acb065f5a1b	S2	LumR	0.157077	0.700159	0.105153	0.00639921	0.0312123
342	RNA.7b450775c2a8	S3	ImmBas	0.000200103	0.000475217	0.934772	0.00168558	0.0628667
343	RNA.7b5b90d613fb	S5	StroR	0.0138915	0.0472619	0.020558	0.00167482	0.916614
344	RNA.7b9aeaf41922	S3	ImmBas	0.00159475	0.00156518	0.855997	0.00416938	0.136673
345	RNA.7ba6c30ecb01	S5	StroR	0.000914033	0.0134111	0.0707004	0.000716165	0.914258
346	RNA.7d1d40bcbb67	S3	ImmBas	0.0189113	0.00987797	0.906464	0.0152707	0.0494763
347	RNA.7e8ece891196	S5	StroR	0.0022082	0.200804	0.200129	0.0227818	0.574077
348	RNA.7ee56608bdbf	S2	LumR	0.0473381	0.59991	0.0141443	0.0157373	0.322871
349	RNA.7f2005a1b6fc	S3	ImmBas	0.000124993	0.00156403	0.969385	0.00534398	0.0235825
350	RNA.7fa2403f4984	S5	StroR	3.62441e-05	0.00107004	0.222975	0.000510271	0.775409
351	RNA.7fc82b78e10e	S5	StroR	0.00158962	0.0225372	0.454236	0.00608663	0.515551
352	RNA.812378a585ae	S3	ImmBas	0.0969194	0.197649	0.484382	0.0465604	0.174489
353	RNA.81c5eaebc2d5	S3	ImmBas	0.000215073	0.0112189	0.498923	0.0130587	0.476584
354	RNA.821364e8233a	S1	LumE	0.747291	0.114235	0.105897	0.0057103	0.0268657
355	RNA.823beece47e8	S3	ImmBas	0.05871	0.0173149	0.675355	0.00476309	0.243857
356	RNA.829eebfb6a60	S3	ImmBas	0.154868	0.22563	0.562405	0.0347079	0.0223891
357	RNA.82a9f88fcf12	S5	StroR	0.00747818	0.0101064	0.200471	0.00304548	0.778899
358	RNA.82ac0e6565a8	S3	ImmBas	0.00177358	0.00212938	0.981737	0.00619084	0.00816936
359	RNA.83759858598c	S3	ImmBas	7.95922e-07	1.30549e-05	0.941268	0.000818995	0.0578994
360	RNA.838ed4c3a97d	S3	ImmBas	0.0987014	0.167263	0.676641	0.0224592	0.0349362
361	RNA.8405c0868fe3	S5	StroR	0.00616387	0.0105423	0.441736	0.0045848	0.536973
362	RNA.84354da4e8c5	S3	ImmBas	2.65523e-07	1.56091e-05	0.7138	0.000127698	0.286056
363	RNA.845ad42c128a	S3	ImmBas	1.39559e-06	0.000360205	0.897768	0.000443149	0.101427
364	RNA.853d5391d7c7	S5	StroR	6.39054e-07	0.000106669	0.268982	8.20594e-05	0.730829
365	RNA.8658bcbe8f6f	S5	StroR	0.12304	0.264156	0.05011	0.00398706	0.558707
366	RNA.86d605d19557	S3	ImmBas	0.00682108	0.0392991	0.683746	0.0246834	0.245451
367	RNA.872b889184a1	S5	StroR	6.29862e-07	0.000125794	0.328465	0.000411575	0.670997
368	RNA.8730bcb2f568	S3	ImmBas	1.10743e-05	4.35951e-05	0.998996	0.000445021	0.000503974
369	RNA.87519d0aef4d	S3	ImmBas	0.0158058	0.002673	0.821489	0.010586	0.149446
370	RNA.87870525065f	S1	LumE	0.508623	0.473964	0.00330796	0.00758538	0.0065199
371	RNA.878fa8d893ea	S5	StroR	0.00025615	0.000664165	0.383942	0.00334336	0.611794
372	RNA.88e5f1c66fd5	S3	ImmBas	0.000154316	3.2853e-06	0.993348	0.00595435	0.00054003
373	RNA.88f612d5d171	S1	LumE	0.4562	0.292152	0.048666	0.00306366	0.199918
374	RNA.894337363727	S5	StroR	0.00750751	0.0205204	0.224702	0.0175494	0.729721
375	RNA.894e6bc4a49b	S3	ImmBas	0.000234138	0.00166155	0.524229	0.000494355	0.473381
376	RNA.895caf951a73	S5	StroR	0.036382	0.0115704	0.266331	0.00396317	0.681754
377	RNA.89abc0b14f7a	S3	ImmBas	0.011722	0.0634522	0.716351	0.0311453	0.17733
378	RNA.8a2176249336	S5	StroR	0.00378816	0.00961998	0.243791	0.00371802	0.739083
379	RNA.8a376586edad	S5	StroR	0.000160233	0.00246628	0.292666	0.00093625	0.703771
380	RNA.8a729fb4b30c	S3	ImmBas	0.00661418	0.215826	0.414497	0.0340816	0.328981
381	RNA.8a75dba75cc2	S3	ImmBas	0.0158377	0.014439	0.940827	0.00717821	0.0217177
382	RNA.8ab6d7cd56ba	S5	StroR	0.000838104	0.00145346	0.11929	0.000703653	0.877715
383	RNA.8ac336185e7f	S3	ImmBas	8.24465e-07	2.72914e-05	0.816907	0.000388112	0.182677
384	RNA.8b0534fc1abf	S3	ImmBas	5.77585e-05	7.23855e-05	0.993449	0.0013082	0.00511304
385	RNA.8b21699b3a60	S3	ImmBas	0.000131079	0.00517344	0.552567	0.00249762	0.439631
386	RNA.8b8ec2d2c9d3	S5	StroR	0.00901997	0.00695078	0.0458585	0.00405647	0.934114
387	RNA.8c0dd5356fa8	S3	ImmBas	3.82737e-05	0.000147819	0.66695	0.000348459	0.332515
388	RNA.8c5864fb8bac	S5	StroR	0.00491583	0.0361734	0.00907709	0.00348369	0.94635
389	RNA.8c894eb88778	S5	StroR	7.65501e-06	0.000356427	0.042797	0.000208502	0.95663
390	RNA.8ccbb7a45a22	S5	StroR	7.83703e-05	0.000332511	0.426911	0.00467364	0.568005
391	RNA.8d472a6ca28a	S5	StroR	0.000200142	0.000872189	0.0117023	0.000111676	0.987114
392	RNA.8dc295bc7df6	S3	ImmBas	2.86957e-05	3.85514e-05	0.701352	0.00104227	0.297539
393	RNA.8e204e202cd3	S3	ImmBas	1.60285e-06	7.55493e-06	0.958987	0.000104359	0.0408995
394	RNA.8e56f7a50ae9	S5	StroR	0.126791	0.10923	0.241172	0.00927516	0.513532
395	RNA.8ea79fbd1780	S5	StroR	0.192053	0.199728	0.00529562	0.0163926	0.58653
396	RNA.b69978d23778	S5	StroR	0.0219703	0.00994226	0.277115	0.00289265	0.68808
397	RNA.b6a34a4c56e4	S5	StroR	0.06114	0.163595	0.316014	0.0199444	0.439307
398	RNA.b6ec584cd473	S3	ImmBas	1.22846e-06	7.08405e-05	0.972561	0.00071066	0.0266561
399	RNA.b73bd497276c	S3	ImmBas	7.94092e-06	0.000504898	0.951851	0.000183675	0.0474522
400	RNA.b769213eb6cd	S5	StroR	0.000914332	0.00241166	0.279409	0.00261327	0.714651
401	RNA.b805123487d5	S3	ImmBas	0.000545551	0.0255174	0.515285	0.00699124	0.451661
402	RNA.b82557268b40	S3	ImmBas	8.1337e-07	2.15675e-06	0.997972	0.000463407	0.00156159
403	RNA.b900bf430b2f	S3	ImmBas	0.000814377	0.000713722	0.981006	0.00132041	0.0161453
404	RNA.b98b14bb968b	S3	ImmBas	0.0045648	0.00786685	0.941	0.0087201	0.0378486
405	RNA.b9e63e1b6ea2	S3	ImmBas	0.000549614	0.0057073	0.644934	0.00448083	0.344329
406	RNA.ba3420c44a8d	S3	ImmBas	0.000242799	0.00119383	0.655759	0.00163234	0.341172
407	RNA.baa84c980478	S3	ImmBas	0.000386873	0.00159055	0.902625	0.00334333	0.0920538
408	RNA.bab844b07727	S3	ImmBas	5.87391e-07	3.8551e-05	0.910135	0.000612855	0.0892131
409	RNA.bacc18669f1c	S1	LumE	0.566023	0.237448	0.0295733	0.114847	0.0521088
410	RNA.bb1e4fc51eeb	S5	StroR	0.0585455	0.386611	0.121703	0.0324901	0.40065
411	RNA.bb3cb7ce8044	S3	ImmBas	0.00380005	0.0184844	0.753488	0.0112275	0.213
412	RNA.bc335566a371	S3	ImmBas	0.000116199	0.000130985	0.992794	0.00565844	0.0013003
413	RNA.bca3f965991e	S3	ImmBas	0.00546312	0.00655142	0.984683	0.00237963	0.000922517
414	RNA.bcafabce83d8	S5	StroR	0.000931746	0.00601106	0.289612	0.00810943	0.695336
415	RNA.bd7d11c504d4	S3	ImmBas	0.00725806	0.00396778	0.698967	0.0118917	0.277915
416	RNA.bdc0376bb4af	S5	StroR	0.0244212	0.0732207	0.337387	0.00934152	0.55563
417	RNA.be389e50252f	S5	StroR	0.130459	0.0737597	0.185102	0.00964209	0.601037
418	RNA.be82ae2171e3	S5	StroR	3.85452e-05	0.000355856	0.236183	0.000171752	0.76325
419	RNA.bee7cdbc548e	S5	StroR	0.000784024	0.00166435	0.219841	0.000887635	0.776823
420	RNA.bf0957f565c6	S5	StroR	0.00277721	0.0873162	0.445442	0.00518807	0.459276
421	RNA.bf6cb3ca367f	S3	ImmBas	0.00281413	0.00343805	0.917277	0.0169157	0.0595555
422	RNA.bf8aa4709e86	S3	ImmBas	0.11786	0.0861511	0.428859	0.27635	0.0907794
423	RNA.c04bf2eb5efd	S5	StroR	0.000789954	0.00524715	0.26459	0.000804311	0.728569
424	RNA.c10877745f57	S3	ImmBas	0.0115963	0.0560619	0.614383	0.00526842	0.31269
425	RNA.c19e039e3476	S3	ImmBas	0.00912871	0.00368188	0.894471	0.012044	0.0806741
426	RNA.c21bae8269de	S3	ImmBas	7.84074e-05	5.27193e-05	0.990569	0.00171623	0.00758373
427	RNA.c3718a30cdc3	S3	ImmBas	1.07047e-06	2.01627e-05	0.932875	0.0002555	0.0668482
428	RNA.c38556abe001	S5	StroR	2.54315e-06	9.72113e-05	0.0500697	0.000222817	0.949608
429	RNA.c3c6307d0f71	S2	LumR	0.298899	0.406058	0.0241163	0.00612909	0.264797
430	RNA.c3d89118c71a	S5	StroR	0.00538067	0.291175	0.0890026	0.025899	0.588543
431	RNA.c46f6e893dfb	S5	StroR	0.00760443	0.0292055	0.447337	0.0128158	0.503037
432	RNA.c4aef9178568	S5	StroR	0.106641	0.323012	0.0152334	0.0524667	0.502646
433	RNA.c53762c4536f	S4	MycU	0.168104	0.250757	0.0299154	0.536449	0.0147747
434	RNA.c5f24459a1a1	S5	StroR	1.10613e-06	2.97944e-05	0.478492	0.000294899	0.521182
435	RNA.c62ab1f9456f	S5	StroR	0.000516125	0.014109	0.411674	0.00439587	0.569305
436	RNA.c6f97b38c668	S3	ImmBas	2.52839e-06	6.37109e-05	0.9955	0.00029292	0.00414054
437	RNA.c6fada2df657	S3	ImmBas	0.00165276	0.000598613	0.969202	0.00581678	0.0227295
438	RNA.c74755665b98	S2	LumR	0.286871	0.323292	0.12833	0.0942764	0.167231
439	RNA.c808b37edc9a	S5	StroR	1.76997e-05	0.00492232	0.303054	0.00224698	0.689759
440	RNA.c83abe33e6f4	S3	ImmBas	0.000519089	0.000173597	0.99457	0.00298622	0.00175157
441	RNA.c89149d15046	S2	LumR	0.459146	0.529186	0.00133471	0.00454495	0.00578797
442	RNA.c893f1c45345	S3	ImmBas	2.20732e-05	0.000227135	0.991698	0.00148616	0.00656621
443	RNA.c89fc0cb5d09	S5	StroR	2.24533e-05	9.05954e-05	0.138543	0.000292096	0.861052
444	RNA.c8da7db45bd7	S5	StroR	9.56544e-06	0.000863139	0.437131	0.00164207	0.560354
445	RNA.c8f385f5092a	S5	StroR	0.00809438	0.0194502	0.33797	0.0129034	0.621582
446	RNA.c90d285772e2	S3	ImmBas	1.69246e-06	1.86024e-05	0.966679	0.000311809	0.0329886
447	RNA.ca36384d4ba3	S3	ImmBas	2.29352e-05	0.000270595	0.883627	0.000490784	0.115589
448	RNA.cafb2d5fa613	S3	ImmBas	3.3881e-06	4.66284e-05	0.952143	0.000157104	0.0476494
449	RNA.cb05dd6117ce	S3	ImmBas	2.41891e-08	7.76665e-06	0.751868	6.40827e-05	0.24806
450	RNA.cb5957503d68	S3	ImmBas	3.25274e-07	9.90031e-06	0.943534	0.00582032	0.0506352
451	RNA.cb5a260bac79	S5	StroR	0.000200071	0.000494823	0.162679	0.00241613	0.83421
452	RNA.cb92f023afc7	S3	ImmBas	0.000129112	0.000191267	0.68206	0.0169947	0.300624
453	RNA.cbe29e625cfa	S3	ImmBas	6.48205e-06	5.15762e-05	0.988232	0.00160474	0.0101055
454	RNA.cc146a5057a8	S2	LumR	0.0298348	0.505399	0.0450359	0.0544213	0.365309
455	RNA.cc498221bba4	S5	StroR	0.072132	0.150959	0.0797392	0.0265744	0.670596
456	RNA.cc4bc524bf35	S2	LumR	0.0350425	0.463458	0.291613	0.00654842	0.203338
457	RNA.cc6e68ca33cc	S5	StroR	8.05348e-05	0.00164819	0.0694809	0.000301736	0.928489
458	RNA.cd5f8e1e88b3	S3	ImmBas	0.000337971	6.12067e-05	0.996675	0.00146526	0.00146034
459	RNA.cda7e2d18159	S3	ImmBas	0.00730672	0.00553939	0.957563	0.00709265	0.0224984
460	RNA.cdf5d6ea0270	S5	StroR	0.00106823	0.0027321	0.172429	0.00205921	0.821711
461	RNA.cf98e09e3211	S3	ImmBas	0.000493558	0.0017415	0.759234	0.015693	0.222838
462	RNA.cfc134d57402	S3	ImmBas	9.98191e-05	0.000861106	0.737015	0.00474131	0.257283
463	RNA.cfd12dce7dae	S3	ImmBas	4.92608e-06	0.00011528	0.991485	0.000232934	0.0081616
464	RNA.d025948b6b80	S3	ImmBas	0.150494	0.0507934	0.753435	0.0291891	0.0160886
465	RNA.d0bfe7623647	S2	LumR	0.215737	0.462261	0.0661787	0.0120784	0.243745
466	RNA.d0d56c2143cb	S3	ImmBas	0.000693309	0.000279941	0.989082	0.00151477	0.00842955
467	RNA.d1300291388b	S3	ImmBas	9.80728e-05	0.00316618	0.722523	0.00754921	0.266663
468	RNA.d15b5910d0d2	S5	StroR	0.000107558	0.00106141	0.051004	0.00086952	0.946957
469	RNA.d17f3f85c079	S5	StroR	0.000484077	0.00197039	0.425704	0.001944	0.569898
470	RNA.d27922b7d95b	S3	ImmBas	9.01064e-07	6.77944e-06	0.996781	0.000332306	0.00287919
471	RNA.d30c373a4d8c	S3	ImmBas	0.000826273	0.00863594	0.501052	0.00179619	0.487689
472	RNA.d418e399c9be	S1	LumE	0.882589	0.0779466	0.0150191	0.00263082	0.0218148
473	RNA.d47f4da9e2e2	S3	ImmBas	1.80585e-05	0.000205465	0.993101	0.00111403	0.00556166
474	RNA.d4a4c7bb2bd6	S3	ImmBas	1.27613e-05	0.000356075	0.93432	0.00106434	0.064247
475	RNA.d4a8c4b320fe	S3	ImmBas	0.0200839	0.157678	0.441528	0.0157077	0.365003
476	RNA.d4cc79e61468	S3	ImmBas	0.0195175	0.0538496	0.837012	0.0232917	0.0663292
477	RNA.d50b06622af9	S3	ImmBas	5.49211e-06	4.04083e-05	0.963208	0.000758588	0.0359873
478	RNA.d58ea4d73353	S4	MycU	0.291405	0.0761065	0.262729	0.322208	0.0475525
479	RNA.d5c437a4687a	S3	ImmBas	3.95868e-06	7.37467e-06	0.998623	0.000334726	0.00103079
480	RNA.d637a936a89a	S5	StroR	0.0381544	0.0347812	0.330276	0.00440506	0.592383
481	RNA.d6c238839cf0	S5	StroR	0.274773	0.245297	0.0823679	0.013191	0.384372
482	RNA.d72b11c14ee1	S3	ImmBas	0.00544931	0.0281062	0.576832	0.0109504	0.378662
483	RNA.d86d478eddc8	S3	ImmBas	2.9176e-05	4.73953e-05	0.707123	0.000412993	0.292387
484	RNA.d99068ed5166	S3	ImmBas	2.3732e-06	3.89513e-05	0.746028	0.000425265	0.253505
485	RNA.d9bd39af82df	S3	ImmBas	0.000262324	0.000720139	0.984748	0.00372348	0.0105462
486	RNA.da12e7cdf069	S3	ImmBas	3.06653e-06	1.65368e-05	0.981801	0.000427509	0.0177519
487	RNA.da93a4977124	S3	ImmBas	3.45213e-07	3.96969e-05	0.990369	0.000182195	0.00940839
488	RNA.da983a3e25c7	S3	ImmBas	0.000174461	0.000701098	0.834306	0.0011709	0.163647
489	RNA.dab0467d6f0a	S3	ImmBas	0.0339014	0.0286716	0.854547	0.0310993	0.0517805
490	RNA.db219782be25	S3	ImmBas	0.0730402	0.00891582	0.893419	0.0083081	0.0163168
491	RNA.dba4a13c06e5	S1	LumE	0.748509	0.230945	0.0118677	0.00472478	0.00395325
492	RNA.dbe0b989531c	S3	ImmBas	0.00124693	0.00512847	0.675573	0.00419133	0.31386
493	RNA.dc16170801f1	S3	ImmBas	6.99884e-05	0.000319398	0.954457	0.0357604	0.00939301
494	RNA.dca7d6c02cb6	S3	ImmBas	0.000256096	9.90541e-05	0.994762	0.00177826	0.00310409
495	RNA.dce8e796a35e	S3	ImmBas	0.000284528	0.000521652	0.984931	0.00261302	0.0116493
496	RNA.dcf79f0ca86a	S3	ImmBas	0.0150389	0.0347903	0.601726	0.0134161	0.335029
497	RNA.dd1746030457	S5	StroR	0.00441393	0.199062	0.15353	0.0402186	0.602776
498	RNA.dd6122046bc1	S5	StroR	4.50281e-06	0.000860651	0.351906	0.00168621	0.645543
499	RNA.dd86970e9287	S5	StroR	0.0878772	0.0821475	0.207366	0.0139932	0.608616
500	RNA.de8f26d71c0d	S3	ImmBas	3.33421e-06	0.000256855	0.635843	0.000598303	0.363299
501	RNA.deff3b60aa58	S5	StroR	0.0943533	0.0676862	0.321543	0.0275216	0.488896
502	RNA.df078da731e7	S3	ImmBas	9.77432e-05	6.55194e-05	0.989743	0.00200656	0.0080876
503	RNA.df2755ad0e00	S3	ImmBas	6.41279e-05	0.000362713	0.748727	0.000961277	0.249885
504	RNA.df59ac554a8a	S3	ImmBas	1.85497e-06	6.30515e-05	0.957342	0.00101556	0.0415774
505	RNA.dfc5d668f2b4	S3	ImmBas	0.00145098	0.00302344	0.931303	0.00459119	0.0596313
506	RNA.dff80aea098c	S3	ImmBas	1.41301e-05	0.00120112	0.869254	0.00396438	0.125566
507	RNA.e0179ab3bdae	S5	StroR	0.0329895	0.0348604	0.368353	0.0101023	0.553695
508	RNA.e05c06b0737b	S3	ImmBas	0.00570294	0.0123027	0.839035	0.008329	0.134631
509	RNA.e07a2a03bb31	S1	LumE	0.999519	0.000473203	8.61511e-08	7.64295e-06	6.91453e-08
510	RNA.e08fb1a2f4d2	S3	ImmBas	6.39031e-05	1.63069e-05	0.996274	0.000839626	0.0028059
511	RNA.e0af96264c72	S2	LumR	0.0461234	0.512911	0.130828	0.0522481	0.257889
512	RNA.e0f63277b536	S3	ImmBas	0.000840685	0.0839044	0.769891	0.00458765	0.140777
513	RNA.e16107b7c944	S5	StroR	0.000437525	0.00321637	0.471087	0.00330977	0.521949
514	RNA.e1814d874fa9	S5	StroR	0.000409647	0.0207959	0.391101	0.0027149	0.584979
515	RNA.e18ef875e0d3	S5	StroR	0.0153983	0.150455	0.33741	0.0277169	0.46902
516	RNA.e237e1aef28e	S3	ImmBas	3.05177e-05	5.63966e-05	0.977637	0.00143492	0.0208415
517	RNA.e27875ee1b4e	S2	LumR	0.016214	0.551405	0.188348	0.00523564	0.238798
518	RNA.e2e046958167	S5	StroR	0.00513207	0.0405773	0.10508	0.00123311	0.847978
519	RNA.e33a93be20ed	S5	StroR	0.0972292	0.0977061	0.158588	0.00922866	0.637248
520	RNA.e3539a7925fb	S3	ImmBas	0.00910375	0.0122836	0.74793	0.00659722	0.224085
521	RNA.e364134ab032	S3	ImmBas	4.92649e-06	0.000795307	0.528108	0.000690439	0.470401
522	RNA.e3a8dcdda869	S3	ImmBas	0.000157499	0.000201695	0.987517	0.0016602	0.0104631
523	RNA.e3d631c46d39	S3	ImmBas	0.010883	0.00279944	0.977802	0.00296593	0.00555012
524	RNA.e42c5936d4a9	S3	ImmBas	3.63394e-06	1.28804e-05	0.993459	0.00130197	0.00522223
525	RNA.e43c9e3f70d0	S5	StroR	0.0452272	0.0389895	0.359905	0.132304	0.423575
526	RNA.e591b466e79f	S3	ImmBas	1.8991e-05	0.000358234	0.9851	0.00165455	0.0128686
527	RNA.e606dabaa452	S3	ImmBas	0.381469	0.102378	0.472823	0.0194227	0.0239079
528	RNA.e68adf0c8e1e	S3	ImmBas	0.21405	0.240965	0.395092	0.0185983	0.131294
529	RNA.e6959868a7fd	S5	StroR	6.77202e-05	0.00189799	0.293321	0.0048764	0.699837
530	RNA.e73ac8c8bdb4	S3	ImmBas	0.000229042	0.00998766	0.785057	0.00319108	0.201535
531	RNA.e762a46c9187	S5	StroR	0.00197058	0.00762636	0.365183	0.00385042	0.62137
532	RNA.e7b71e074597	S3	ImmBas	1.11347e-05	0.000376734	0.801642	0.00432485	0.193645
533	RNA.e81f2c2dc444	S1	LumE	0.666242	0.330726	3.09239e-05	0.00291768	8.30147e-05
534	RNA.e832eac2cedc	S5	StroR	0.000152505	0.00541221	0.286228	0.00116471	0.707043
535	RNA.e8b608e3e0bc	S3	ImmBas	0.178272	0.30357	0.398004	0.0526872	0.0674667
536	RNA.e8d4b72adce1	S5	StroR	0.00950375	0.057763	0.214784	0.0120111	0.705938
537	RNA.e90e9b398dbc	S1	LumE	0.990537	0.00916827	0.000152104	0.000128986	1.32427e-05
538	RNA.e9c1334f17f0	S3	ImmBas	0.00935628	0.0245605	0.496528	0.00315255	0.466403
539	RNA.e9c1f34dc359	S3	ImmBas	0.000224972	0.013816	0.584709	0.0128548	0.388395
540	RNA.e9f7213fec74	S5	StroR	8.95381e-05	0.00210456	0.237479	0.000693977	0.759633
541	RNA.e9fc1f96119a	S5	StroR	0.000304515	0.00662096	0.0785074	0.00126851	0.913299
542	RNA.e9fd67c65458	S3	ImmBas	0.0105805	0.0233073	0.81665	0.0153976	0.134064
543	RNA.ea9c72fd8f74	S3	ImmBas	0.000154566	0.00477117	0.582001	0.000834383	0.412239
544	RNA.ebbc5c3d8c0e	S3	ImmBas	4.0245e-06	3.71536e-05	0.962862	0.00036656	0.0367298
545	RNA.ebe0f4b6fed9	S3	ImmBas	0.000918237	0.00203408	0.876711	0.00328025	0.117056
546	RNA.ebec32a9a305	S5	StroR	0.000664504	0.0372944	0.298848	0.00441876	0.658775
547	RNA.ec3481dcd3c1	S5	StroR	5.69501e-05	0.00148941	0.421636	0.00231554	0.574503
548	RNA.ec7878396d97	S3	ImmBas	8.00689e-05	2.39168e-05	0.998887	0.000798941	0.000210508
549	RNA.ed06e64e8913	S5	StroR	0.000373712	0.00685976	0.427901	0.00100384	0.563862
550	RNA.ed134fb6612a	S5	StroR	0.000427935	0.00677414	0.333121	0.000953586	0.658724
551	RNA.ed23be5e858e	S3	ImmBas	0.00298964	0.00146554	0.972737	0.00495049	0.0178576
552	RNA.ed3ef7704764	S3	ImmBas	0.414161	0.0260459	0.463408	0.0351167	0.061268
553	RNA.edb8a3827a09	S3	ImmBas	6.86369e-06	1.63005e-05	0.902867	0.000774527	0.0963349
554	RNA.ee1b75422b71	S3	ImmBas	7.88817e-06	1.08097e-05	0.993023	0.00070464	0.00625386
555	RNA.ee217f7f907d	S3	ImmBas	5.27123e-06	0.000198953	0.967135	0.000241842	0.0324186
556	RNA.ee2fb9bff8b5	S5	StroR	1.28892e-05	0.000710135	0.00757676	0.000463802	0.991236
557	RNA.ee5fcd7259d4	S4	MycU	0.0142337	0.00741325	0.20773	0.71658	0.0540433
558	RNA.ee8efb090d55	S3	ImmBas	0.000408753	0.00144236	0.908244	0.00229205	0.0876127
559	RNA.eeaa32d7492e	S5	StroR	0.000480501	0.00629575	0.0459158	0.00292642	0.944381
560	RNA.eee8016b6a21	S3	ImmBas	0.000424711	0.000222392	0.98725	0.00745854	0.00464418
561	RNA.eef29ebae4ef	S3	ImmBas	7.39361e-05	0.00617573	0.577782	0.020745	0.395223
562	RNA.eef432cf43e2	S3	ImmBas	1.64858e-05	0.000100074	0.935933	0.00233323	0.061617
563	RNA.ef1920769915	S3	ImmBas	6.51427e-05	3.75558e-05	0.996266	0.000379189	0.003252
564	RNA.ef5ea2c4bf42	S3	ImmBas	0.0362423	0.0253751	0.715354	0.00359213	0.219436
565	RNA.efa39bce7798	S3	ImmBas	6.82812e-05	0.000185614	0.670165	0.00199752	0.327584
566	RNA.f019301dd3c4	S3	ImmBas	0.00133462	0.00159231	0.990373	0.00265039	0.00405016
567	RNA.f07a3f3d19e4	S3	ImmBas	0.0211838	0.0919551	0.860594	0.0168185	0.00944898
568	RNA.f0810ddb2dee	S5	StroR	0.000107192	0.00172153	0.154873	0.00406063	0.839237
569	RNA.f0b96a38defe	S1	LumE	0.903344	0.0869911	0.0068441	0.00255895	0.000261718
570	RNA.f0ee5cb9f6a9	S3	ImmBas	0.0437597	0.0283294	0.785993	0.0486498	0.0932683
571	RNA.f106e1acba93	S5	StroR	0.0016894	0.0115707	0.477959	0.00375977	0.505022
572	RNA.f1284d8e47b4	S3	ImmBas	1.0695e-06	3.4856e-05	0.940735	0.000750357	0.0584788
573	RNA.f1bcac545a72	S1	LumE	0.690445	0.307012	0.000155726	0.000194212	0.00219366
574	RNA.f1c738b5caa0	S1	LumE	0.683838	0.303211	0.00815418	0.00418146	0.000615506
575	RNA.f2323830b587	S3	ImmBas	7.96323e-05	0.00156022	0.895674	0.00174473	0.100942
576	RNA.f26d761a9f88	S5	StroR	8.96312e-05	0.00106758	0.0704516	0.000261631	0.92813
577	RNA.f27e8f19f91e	S3	ImmBas	0.0031033	0.0028154	0.726488	0.00607256	0.261521
578	RNA.f2c912466d08	S5	StroR	1.80682e-05	0.000236238	0.116432	0.000484062	0.882829
579	RNA.f2e3c88c48ee	S1	LumE	0.765391	0.206057	0.0214319	0.00439705	0.00272326
580	RNA.f37964e0c304	S5	StroR	1.56797e-05	0.000321253	0.263611	0.00124918	0.734802
581	RNA.f3a0773adbd1	S3	ImmBas	0.00011786	4.62952e-05	0.988215	0.000996112	0.0106244
582	RNA.f3b4b41599b4	S5	StroR	0.000575823	0.0702037	0.15504	0.0104599	0.763721
583	RNA.f3bf99a76ab5	S3	ImmBas	1.94959e-06	3.90334e-05	0.991382	0.000344016	0.00823296
584	RNA.f42054c32be4	S3	ImmBas	1.50269e-05	0.00147834	0.554277	0.000531302	0.443699
585	RNA.f42491be25c7	S2	LumR	0.0218523	0.40585	0.228192	0.0453156	0.298791
586	RNA.f4a57fd18087	S3	ImmBas	9.73524e-05	0.000325396	0.825097	0.00021078	0.17427
587	RNA.f4e02df969eb	S3	ImmBas	0.00163076	0.162251	0.666189	0.00210492	0.167824
588	RNA.f5bec22b7405	S3	ImmBas	0.000884062	0.00345399	0.911148	0.000888118	0.0836263
589	RNA.f5c44ef6c506	S5	StroR	0.00225245	0.0511367	0.38631	0.0110914	0.549209
590	RNA.f6486d73fe71	S3	ImmBas	0.000412076	0.000238726	0.947501	0.00545251	0.0463962
591	RNA.f664d2ad988e	S3	ImmBas	0.094013	0.18191	0.438696	0.101151	0.18423
592	RNA.f7112a7c72c1	S3	ImmBas	0.0775926	0.0493378	0.459534	0.00760912	0.405926
593	RNA.f83c56eb2a29	S3	ImmBas	1.94546e-05	0.00061083	0.894641	0.00119201	0.103537
594	RNA.f8692ec42963	S5	StroR	7.74241e-07	2.29282e-05	0.460649	0.000270011	0.539057
595	RNA.f8bd1944fc85	S5	StroR	0.000153691	0.0194782	0.234213	0.00863154	0.737524
596	RNA.f8c3ac44175d	S3	ImmBas	0.000981304	0.00731709	0.975769	0.00368064	0.0122518
597	RNA.f8c42da515a4	S3	ImmBas	0.000780876	0.00711404	0.6017	0.00264237	0.387762
598	RNA.f9f790fc232c	S5	StroR	0.000499977	0.00869316	0.425675	0.0073494	0.557782
599	RNA.f9f9ed65f20d	S3	ImmBas	0.000336982	0.00232011	0.63699	0.00255196	0.3578
600	RNA.fa508b7c5003	S3	ImmBas	0.00395442	0.000405191	0.980849	0.000907029	0.0138847
601	RNA.fa9e7e88a498	S1	LumE	0.855291	0.135414	0.00172414	0.0072718	0.000299642
602	RNA.fabbfaa7c86f	S2	LumR	0.0883129	0.645446	0.071633	0.0435933	0.151015
603	RNA.fade74cf2b45	S3	ImmBas	3.80725e-06	0.000795699	0.974813	0.000299378	0.0240883
604	RNA.fb6717b8554d	S3	ImmBas	1.04324e-05	0.000137215	0.765601	0.000238037	0.234013
605	RNA.fb9b6c46c070	S3	ImmBas	0.000142774	0.00113946	0.605954	0.00171923	0.391044
606	RNA.fbdbc0c09647	S5	StroR	0.00325453	0.0422517	0.075423	0.00114788	0.877923
607	RNA.fbeb70181082	S3	ImmBas	2.61748e-05	0.00109847	0.939677	0.00409772	0.0551002
608	RNA.fc5357ad9351	S5	StroR	0.000530442	0.00111773	0.347887	0.000341066	0.650124
609	RNA.fc78ffa93378	S5	StroR	0.00523106	0.0161857	0.0706182	0.00133771	0.906627
610	RNA.fccec7c790b4	S5	StroR	0.0048995	0.028841	0.17081	0.00239625	0.793053
611	RNA.fcfa96cd7256	S3	ImmBas	0.000217638	9.1296e-05	0.993281	0.0025858	0.00382385
612	RNA.fd325b1a9b02	S3	ImmBas	1.27606e-07	1.93603e-05	0.95598	0.000182401	0.043818
613	RNA.fd370fa6fe0c	S3	ImmBas	6.07579e-05	0.00063483	0.630133	0.000878194	0.368293
614	RNA.fd9683c20055	S3	ImmBas	0.000413312	0.00190722	0.642803	0.00193257	0.352943
615	RNA.fe110dd915f0	S5	StroR	0.000747922	0.00870819	0.2087	0.00484962	0.776994
616	RNA.fe475fc857d5	S2	LumR	0.263042	0.650854	0.050473	0.0103491	0.0252815
617	RNA.fe6b15df4481	S5	StroR	0.000160052	0.00303193	0.0729913	0.000796725	0.92302
618	RNA.fecb017eaf26	S5	StroR	0.0264799	0.0831841	0.0960652	0.00686241	0.787408
619	RNA.ff7dbee9d93c	S5	StroR	0.000933561	0.000998224	0.337479	0.000668064	0.659921
620	RNA.ffd37a6b9b86	S3	ImmBas	0.000680958	0.0112751	0.974254	0.00155002	0.0122397
621	RNA.ffefa8605746	S3	ImmBas	0.00879168	0.0170534	0.662195	0.0127786	0.299182
622	RNA.fff57a686d68	S3	ImmBas	0.00177576	0.00331392	0.928827	0.00861853	0.0574646
623	RNA.8eb940b86a93	S5	StroR	0.0118264	0.0146386	0.438635	0.00366357	0.531237
624	RNA.8f2f960ea45c	S2	LumR	0.227951	0.496407	0.0898744	0.0084062	0.177361
625	RNA.8f34d518d91c	S5	StroR	0.0174861	0.119269	0.0443941	0.00475363	0.814097
626	RNA.8f580ab9be42	S1	LumE	0.981965	0.0178045	5.36683e-05	0.000158995	1.77054e-05
627	RNA.8fc74d458a86	S1	LumE	0.875291	0.0624795	0.0274963	0.00607999	0.0286535
628	RNA.8ff3093ea1ad	S5	StroR	1.47533e-06	5.62742e-05	0.248842	0.000158764	0.750941
629	RNA.90124d188f6f	S3	ImmBas	8.63333e-05	0.000825625	0.672349	0.000897411	0.325841
630	RNA.903a00ab54c1	S3	ImmBas	0.0080753	0.0081352	0.880846	0.0222961	0.0806477
631	RNA.9049fefa292d	S5	StroR	2.63963e-05	0.000880229	0.33962	0.00115872	0.658314
632	RNA.91145de2a606	S5	StroR	0.000924068	0.00783825	0.224283	0.00248138	0.764474
633	RNA.917363425178	S3	ImmBas	0.000353915	0.000464989	0.995974	0.00161585	0.00159111
634	RNA.925d3185eff4	S3	ImmBas	0.0409701	0.0700896	0.706113	0.0093614	0.173466
635	RNA.92ad131027c8	S2	LumR	0.305543	0.371062	0.240029	0.0109324	0.0724334
636	RNA.92c19cbfd4fd	S1	LumE	0.984971	0.014826	0.000104078	8.44093e-05	1.44723e-05
637	RNA.92e9a960bef9	S3	ImmBas	0.00184282	0.017097	0.54122	0.0147176	0.425123
638	RNA.9411aef1e013	S4	MycU	0.00180681	0.0654123	0.177289	0.709102	0.0463901
639	RNA.949977df623d	S3	ImmBas	0.236307	0.198657	0.336164	0.0182031	0.210669
640	RNA.94b4033f89d2	S5	StroR	0.00155254	0.00590245	0.215109	0.00110679	0.776329
641	RNA.952960be8fbc	S1	LumE	0.803292	0.0154236	0.123373	0.0139255	0.0439862
642	RNA.95508193b33e	S3	ImmBas	0.0511231	0.0281114	0.750532	0.0476573	0.122576
643	RNA.95c80753c3b9	S3	ImmBas	5.43001e-06	0.00013898	0.930796	0.000671898	0.0683873
644	RNA.95ef31e6ecc6	S3	ImmBas	0.0224909	0.047938	0.758454	0.0257861	0.145331
645	RNA.95f1adcc37de	S1	LumE	0.47529	0.165745	0.242923	0.0404567	0.0755857
646	RNA.9604bf456a04	S3	ImmBas	7.22412e-05	0.000138719	0.867996	0.000865234	0.130927
647	RNA.971f86cfa6cb	S5	StroR	2.55979e-07	0.00032603	0.40039	0.000638654	0.598645
648	RNA.9742616b71c5	S3	ImmBas	8.05523e-05	0.000853174	0.881727	0.00369029	0.113649
649	RNA.977d1eb93526	S5	StroR	0.0220776	0.0373772	0.0664631	0.00138922	0.872693
650	RNA.98478305b42c	S5	StroR	0.0097786	0.029745	0.0995301	0.00132994	0.859616
651	RNA.987adb3342e6	S3	ImmBas	0.000308877	0.00721343	0.970639	0.00301686	0.0188215
652	RNA.9920f82d2b61	S3	ImmBas	0.0110794	0.0219768	0.862313	0.00720951	0.0974214
653	RNA.99d779736376	S3	ImmBas	0.000300722	0.00216083	0.789165	0.0495737	0.158799
654	RNA.9a6830d03335	S3	ImmBas	9.08312e-06	9.31241e-05	0.727887	0.000427502	0.271583
655	RNA.9ac0ea586d59	S5	StroR	0.000335396	0.0178845	0.354908	0.0116134	0.615258
656	RNA.9ac26fa32a1a	S3	ImmBas	0.0108194	0.0103263	0.548947	0.0210156	0.408892
657	RNA.9b25736eba63	S5	StroR	0.00198897	0.00544162	0.0629912	0.00152916	0.928049
658	RNA.9b2eaa550190	S3	ImmBas	8.01783e-07	4.82209e-06	0.984361	0.000416093	0.0152177
659	RNA.9b3dcdf108ca	S3	ImmBas	0.0620283	0.0502277	0.711496	0.124119	0.0521291
660	RNA.9b6034bb2971	S5	StroR	0.0025725	0.0404635	0.089715	0.00977925	0.85747
661	RNA.9b6b1b307aa2	S3	ImmBas	0.00787115	0.0608055	0.646849	0.00577813	0.278696
662	RNA.9c1957647179	S5	StroR	0.005644	0.00896155	0.367049	0.0113776	0.606968
663	RNA.9e0a4674796f	S3	ImmBas	0.0835697	0.0844367	0.631725	0.187433	0.0128352
664	RNA.9e64e53113e3	S5	StroR	3.99039e-05	0.000197079	0.0866436	0.0004584	0.912661
665	RNA.9e8f4293ec00	S3	ImmBas	1.74894e-06	2.05983e-05	0.97324	0.000180806	0.0265569
666	RNA.9edb9bd36584	S3	ImmBas	0.00020388	0.0123443	0.847569	0.0354461	0.104437
667	RNA.9f0e9f1aedee	S3	ImmBas	0.00453509	0.00871217	0.716539	0.00734647	0.262867
668	RNA.9f8da87ab1bc	S3	ImmBas	5.18017e-05	0.000480693	0.992835	0.00140491	0.00522772
669	RNA.a01d85db0616	S3	ImmBas	4.07502e-07	1.50717e-05	0.95965	0.000389428	0.0399452
670	RNA.a040fe0dfca2	S3	ImmBas	0.167688	0.106165	0.466087	0.0881758	0.171884
671	RNA.a05fce0c987f	S3	ImmBas	0.000197335	0.00076676	0.697554	0.00446552	0.297016
672	RNA.a122a73755bd	S2	LumR	0.212852	0.585195	0.120115	0.0222026	0.0596354
673	RNA.a1b24bfdd95b	S3	ImmBas	8.32597e-05	0.000162537	0.969973	0.0044713	0.0253096
674	RNA.a20c3168f439	S5	StroR	3.5656e-05	0.00263802	0.219932	0.0147836	0.762611
675	RNA.a2924e192039	S5	StroR	5.83209e-07	1.16472e-05	0.0591604	1.46668e-05	0.940813
676	RNA.a293e114d75e	S3	ImmBas	0.00180007	0.00356783	0.759044	0.00491905	0.230669
677	RNA.a2e3798d00e2	S5	StroR	0.000916829	0.00622403	0.241562	0.0068882	0.744409
678	RNA.a2fc006a27ed	S5	StroR	0.00125227	0.00638483	0.0434472	0.00128818	0.947628
679	RNA.a3e014c1ff82	S3	ImmBas	7.52896e-05	0.00226536	0.591737	0.00211879	0.403804
680	RNA.a44f6b6ea0d7	S3	ImmBas	6.21094e-05	0.000359446	0.896288	0.00323213	0.100058
681	RNA.a557ea20f322	S5	StroR	6.2439e-05	0.00114591	0.245932	0.00128535	0.751575
682	RNA.a5da1a3311af	S4	MycU	0.002131	0.00975663	0.389069	0.551748	0.0472958
683	RNA.a6d562fc2f9f	S3	ImmBas	2.32361e-06	4.40444e-05	0.59345	0.00032823	0.406176
684	RNA.a6d62c082d3a	S3	ImmBas	0.00109934	0.011088	0.760217	0.0246127	0.202983
685	RNA.a744fc65bd20	S3	ImmBas	1.1177e-07	3.06811e-06	0.98775	7.11329e-05	0.0121755
686	RNA.a7cb54bae25a	S5	StroR	0.0032676	0.0664119	0.125553	0.00341695	0.80135
687	RNA.a8020ea494a3	S3	ImmBas	0.0132913	0.0250817	0.654247	0.00687381	0.300506
688	RNA.a804cb73d4de	S3	ImmBas	8.44776e-05	0.00100474	0.768138	0.00360133	0.227171
689	RNA.a811324c7604	S3	ImmBas	1.97258e-07	2.03073e-06	0.998683	5.52645e-05	0.00125976
690	RNA.a864b005a914	S3	ImmBas	1.23362e-06	7.23622e-06	0.987228	0.000411775	0.0123516
691	RNA.a89e84cbd40d	S5	StroR	0.064756	0.0855705	0.262541	0.010562	0.576571
692	RNA.a94cba7b73ae	S5	StroR	0.0257648	0.052224	0.0413518	0.00528257	0.875377
693	RNA.aa66c3117fc8	S5	StroR	8.58005e-07	8.82076e-05	0.131819	0.000141981	0.86795
694	RNA.ab8a7d9645b7	S3	ImmBas	0.134095	0.222974	0.340352	0.0159297	0.28665
695	RNA.acb1b1e3a536	S2	LumR	0.395307	0.457755	0.0564301	0.0538772	0.03663
696	RNA.acd34cdaaf35	S3	ImmBas	3.92844e-05	0.00197846	0.662522	0.00245517	0.333005
697	RNA.acd89ab0ce5b	S5	StroR	0.0711263	0.244175	0.061104	0.0131844	0.61041
698	RNA.ad80633986d4	S5	StroR	0.000555521	0.0276548	0.159482	0.00286109	0.809447
699	RNA.ad9026d85ded	S3	ImmBas	0.000673536	0.0238968	0.541067	0.0244345	0.409928
700	RNA.ada0e8b35c58	S5	StroR	0.00944764	0.0314712	0.183762	0.00710839	0.76821
701	RNA.add4ade67c0f	S3	ImmBas	0.00222302	0.00282192	0.967961	0.0133865	0.013608
702	RNA.ade6a182a026	S3	ImmBas	1.68718e-06	5.55762e-05	0.936897	0.00058902	0.0624564
703	RNA.ae8dc24b7fb2	S3	ImmBas	5.52153e-05	0.000381429	0.941999	0.000726913	0.0568379
704	RNA.ae94083ec52a	S3	ImmBas	1.05253e-05	0.000374705	0.659062	0.000431152	0.340122
705	RNA.aede6adac7ed	S5	StroR	0.0180636	0.129255	0.0333683	0.00880802	0.810506
706	RNA.aef13c77cba9	S5	StroR	0.000361915	0.002953	0.219371	0.00128104	0.776033
707	RNA.af090414dbe1	S3	ImmBas	0.310646	0.171191	0.464781	0.0332014	0.0201812
708	RNA.b0a890f874cd	S3	ImmBas	0.00140116	0.000863755	0.986322	0.00285124	0.00856174
709	RNA.b0f38ac7e4e4	S3	ImmBas	0.00139165	0.0036218	0.96822	0.00663863	0.0201283
710	RNA.b129e1690ae2	S3	ImmBas	0.000407614	0.00149764	0.754903	0.0013791	0.241812
711	RNA.b12e78891792	S5	StroR	0.000126435	0.000555665	0.291011	0.000744313	0.707562
712	RNA.b13f9110c384	S3	ImmBas	1.19346e-07	1.06562e-05	0.734681	0.000103532	0.265205
713	RNA.b21b4f690201	S3	ImmBas	0.010249	0.000811146	0.940342	0.0443681	0.00423003
714	RNA.b2b47b51ae5d	S3	ImmBas	0.0200832	0.348972	0.549612	0.0434623	0.0378703
715	RNA.b2ed08a524f0	S5	StroR	0.184142	0.233205	0.16934	0.105018	0.308295
716	RNA.b383c390fbb5	S5	StroR	4.38489e-05	0.00151658	0.138076	0.000615524	0.859748
717	RNA.b4340a81c6e0	S5	StroR	3.32556e-06	0.000123711	0.421815	0.000212252	0.577845
718	RNA.b498247f5114	S5	StroR	0.00643945	0.0102268	0.133199	0.00518524	0.844949
719	RNA.b516f0973f44	S3	ImmBas	2.63826e-05	0.000232141	0.996482	0.000878517	0.00238092
720	RNA.b5b92e60d461	S3	ImmBas	0.00614426	0.00233407	0.853402	0.00237663	0.135743
721	RNA.b64a5b289b46	S3	ImmBas	3.16824e-05	5.55149e-05	0.946674	0.00092143	0.0523174
722	RNA.b64b687d6744	S5	StroR	0.0304086	0.162938	0.233514	0.0032875	0.569852
